# Supplementary material for: A Long Non-coding RNA IVRPIE Promotes Host Antiviral Immune Responses Through Regulating Interferon β1 and ISG Expression
Source: Front Microbiol. 2020 Feb 20;11:260. doi: 10.3389/fmicb.2020.00260 (PMC7044153; doi:10.3389/fmicb.2020.00260)
Supplement: TABLE S1 — Primers used for RT-PCR, RT-qPCR and ChIP-qPCR. [file Table_1.XLSX]

## Sheet: Sheet1
Table S1. Primers used for RT-PCR, RT-qPCR and ChIP-qPCR.
Name	Forward	Reverse
IVRPIE	5’-CTCGTGACTGTAGCTCTGACTTCCTTTTG-3’	5’-AGCCTTTAATCATAAGTT-3’	RT-PCR
Name	Forward	Reverse
IVRPIE	5’- ATTTTAGAGCTGGAAATGTCCTT-3’	5’- CGCTGCTTCTAACTTTACTTGTGA-3’
IFN-β	5’- CTTGGATTCCTACAAAGAAGCAGC-3’	5’-TCCTCCTTCTGGAACTGCTGCA-3’	RT-qPCR
IRF1	5’-GAGGAGGTGAAAGACCAGAGCA-3’	5’- TAGCATCTCGGCTGGACTTCGA-3’
IFIT1	5’-GCCTTGCTGAAGTGTGGAGGAA-3’	5’-ATCCAGGCGATAGGCAGAGATC-3’
IFIT3	5’-CCTGGAATGCTTACGGCAAGCT-3’	5’-GAGCATCTGAGAGTCTGCCCAA-3’
Mx1	5’-GGCTGTTTACCAGACTCCGACA-3’	5’-CACAAAGCCTGGCAGCTCTCTA-3’
ISG15	5’-CTCTGAGCATCCTGGTGAGGAA-3’	5’-AAGGTCAGCCAGAACAGGTCGT-3’
IFI44L	5’-TGCACTGAGGCAGATGCTGCG-3’	5’-TCATTGCGGCACACCAGTACAG-3’
GAPDH	5’-GGTGGTCTCCTCTGACTTCAACA-3’	5’-GTTGCTGTAGCCAAATTCGTTGT-3’
U6	5’-CTCGCTTCGGCAGCACA-3’	5’- AACGCTTCACGAATTTGCGT-3’
hnRNPU	5’-AACAGAACAGAAAGGCGGAG-3’	5’-CAGGTGGCTGAGGAGATTTG-3’
Name	Forward	Reverse	ChIP-qPCR
IFN-β	5’-CTCACAGTTTGTAAATCTTTTTCCC-3’	5’ -TTCCCACTTTCACTTCTCCCT-3’
IRF1	5’-ACTTGCATGCCTGTCTCCTC-3’	5’-GGGAGCTGCGCTGGAATAAA-3’
IFIT1	5’-AGCCAAGCAAACAATATCAACAGT-3’	5’-AGGTGAGGAACAGCTAAAAGAA -3’
IFIT3	5’-TAAGGCCCTCAACAGAATGGA-3’	5’-TTTCTGGGTATGTATGTGAG-3’
Mx1	5’-TGACCTTGGCTTCTTTGGGT-3’	5’-GTGATGTCCCCAGAGCGTAG-3’
ISG15	5’-CAGCTGGCCTTCTAGTAACGA-3’	5’-TGTACCCAGGGACAGTGCTC-3’
IFI44L	5’-AATTTGCTGACTCTTATTGAGATTT-3’	5’-AAACACATTGTTTGGTTAAGGC-3’
