# Supplementary material for: A Long Non-coding RNA IVRPIE Promotes Host Antiviral Immune Responses Through Regulating Interferon β1 and ISG Expression
Source: Front Microbiol. 2020 Feb 20;11:260. doi: 10.3389/fmicb.2020.00260 (PMC7044153; doi:10.3389/fmicb.2020.00260)
Supplement: TABLE S2 — lncRNAs Differentially Expressed in Patients with IAV Infection. [file Table_2.XLSX]

## Sheet: Sheet1
gene_id	chr	stat	end	Recovery-1-FPKM	Patient-1-FPKM	log2(fold_change)(H7N9-1/Nor-1)	p_value	updown	Recovery-2-FPKM	Patient-2-FPKM	log2(fold_change)(H7N9-2/Nor-2)	p_value	updown	Recovery-3-FPKM	Patient-3-FPKM	log2(fold_change)(H7N9-3/Nor-3)	p_value	updown	Function	Gene	Geneinfo	Geneinfo	transcript_id	chr	stand	exon_stat	exon_end	fa	length
XLOC_005195|-	chr10	51747117	51747618	1.33198	1.17518	-0.18069	0.90835	down	1.26656	0.449409	-1.49482	0.5032	down	2.84371	2.13158	-0.415852	0.7395	down	upstream	AGAP6	NM_001077665{chr10|+|51748077-51770259|51748077,51749067,51751435,51754154,51761755,51764444,51767784,51768470,|51748698,51749136,51751504,51754189,51761856,51764480,51767836,51770259,};		TCONS_00008721	chr10	+	51747117	51747618	ctttatcagtgtgaaaacagactGCTATACTTTCTGATAATCATGCTTAAGCAATTGGGGAATTcagactagctgggatcaaactatggccccacccttagcagtcatgtgaccttggggaggttacttaccttctccgtctcaacaacttctgtaaaatctgtaacatgagattgtttctgagggttaaatgagcatagcacagtggggacactgtcaggcacacactacttgccagatgtcgagtattCCTCTTTATTGAAATAGGACTGTGGTAAGCCACTTTATGGCTCTCGATTGTGTATGAGAAAATCATGCTTAGTGCCTTGTTAGTAAAAGAAAGAAAACCTGAAAGTCCCTGCCATGGAAGGAAGAAATAGCGGGGAGAAAAGGGAGTTG…	502
XLOC_041625|-	chr7	128864270	128864785	1.41968	0.563127	-1.33404	0.4347	down	0.850258	0.431017	-0.980157	0.6853	down	1.36516	0.785377	-0.79761	0.63335	down	upstream	AHCYL2	NM_015328{chr7|+|128864854-129070052|128864854,129019478,129028896,129029474,129037062,129040130,129043219,129044937,129045676,129046218,129049316,129053434,129062680,129064714,129064903,129066283,129066879,|128865280,129019590,129029040,129029575,129037165,129040225,129043326,129045054,129045740,129046307,129049387,129053529,129062779,129064783,129064982,129066404,129070052,};NM_001130723{chr7|+…		TCONS_00069647	chr7	+	128864270	128864785	GTTGAGTTCTCAATATCACAAAGAAAAATAAAGCCACTTCCAGCCTGGAGCCGCCGCTTCTCCTTTAAATACTCGCTCACGTGATCGCAGACGGGCACGCGCGGAGGAACTTCACGCTGTCAGGACAACGAGCCATTCCTCTACCACTTCCCCTCCCCTAAGGCTTCTTGGCGTTCCCTCCCCGGAAGTCACAACTCCTCTGGAGACTTTCTCTTCCTCATCCCCTCCGTCGAGTCACCTATCCTCACTCCTTTCTGTTAGCTGCCGGCCCTAGCGCTCCCTCTCCTCGGCTGAATCTCACTTAGTGGAGGAAAGGCTGAAAGGACTACAACTCCCAGGGGACGCTGCGGGCCCCGCCCATGGGGCGCGCAGTGTAGGTCGGGGCCTGAGGTCCCACGG…	516
XLOC_038458|-	chr6	88412116	88413467	3.55626	0.645978	-2.4608	0.0659	down	2.60667	0.792517	-1.71769	0.27535	down	2.5436	0.402592	-2.65948	0.06475	down	upstream	AKIRIN2	NM_018064{chr6|-|88384577-88411985|88384577,88385577,88387535,88391337,88411167,|88385325,88385649,88387685,88391481,88411985,};		TCONS_00064275	chr6	+	88412116	88413467	GAGTCACAGAAACTACGACTTCCGTCATGCAAGGCGCGCGATTCCGAGTTCCGGGTTGGAATTTAAATCCCCCTACACAGCTTGAGTGTAAGAGGAACTAAGCAAAAGAGAAAAAAAGAGAAGGTTCTGAGACAGTGGGAGATGGGAAAGCGAACCCGTGGCAAAAGCAGGCTAAGCGACATAGAAATCTTTTAAGATTCTCCGTATAGTTGCTCCCACAGTGATTTCAGATCTGGGAAATATAATAAACCAATCTCTAGTCAAAGTTAGCTTAATTTCGGTAGCGACAGTACCCAAAACAAGACCTTTCACATGGAGAGGATAGGAGATAATGAGATTATGAAACCTATTTAGGACTGGCAGACAGAACAACAGTAATAGTATCAGGTTACAGGATCC…	1352
XLOC_004660|-	chr1	244007235	244007783	2.33152	0.307678	-2.92178	0.1847	down	1.5507	1.31031	-0.243007	0.89305	down	2.12137	0.857476	-1.30683	0.4021	down	upstream	AKT3	NM_005465{chr1|-|243663020-244006584|243663020,243675625,243708811,243716030,243727021,243736227,243776972,243778397,243800912,243809194,243828073,243858892,244006426,|243668636,243675728,243708899,243716245,243727150,243736350,243777041,243778463,243801044,243809339,243828185,243859018,244006584,};NM_181690{chr1|-|243651534-244006584|243651534,243663038,243675625,243708811,243716030,243727021,24…		TCONS_00007877	chr1	-	244007235	244007783	TTGGATACTGTAAATAGGAAAGCCTGTTGTGTTTTGTTATTTGCATTGTCTTCCCAAGAGCTCCATGCCAAATTTGTGACGTATCTTTCCCAAGTATGTATGCCTTTACTCTGACTTCTTTTTATCTTAAGGCagtatagttttggaatgcaggctctggagtcagacagcctgggttcagatcttggctccacatttactaggtgtgttgaaattgagcaagttggtttatctgtgtgagcctcagtttccttgtctgtgaaatggaattaatagtatcctcataaggttataaagatcacataagaataatagatgtaagtacccgtaacagttcttggcacatcttgagtactaaataTTTTTTTCTACTTTCATATTCCCTTTGTTTCACTTTAC…	549
XLOC_012692|-	chr13	31286674	31287468	2.11541	2.46183	0.218793	0.8646	up	0.267397	1.66163	2.63554	0.23455	up	0.152133	1.36729	3.16791	0.20815	up	upstream	ALOX5AP	NM_001629{chr13|+|31309644-31338565|31309644,31318196,31326188,31330080,31338080,|31309812,31318296,31326259,31330162,31338565,};NM_001204406{chr13|+|31287614-31338565|31287614,31309687,31318196,31326188,31330080,31338080,|31287978,31309812,31318296,31326259,31330162,31338565,};		TCONS_00021261	chr13	-	31286674	31287468	ATCTCACTTACTCATTTCCTTGTACCGTGCAGGGAGGAAGTCCCATAGACTCAAGTCTGTCGAAGGACAGTGTGGACACTTCCTCTTTCCTGACCTTTGTGTCACTCCACTTGATCTACCTCCTACCCACGACCCTCTCTTCAAAGTCCCCGGGGCCTGATGTCCTGGCCCCTTCCCCTCCTTGGGAAATTAATCCTTCCCTCCTCCACCACCAGTTCACCCAGCCCCCAGCCCCTTCTCGTATCTTGGAAAATCCAGCATCTCAGGCTTTGCTCGAACTCACACAGAGTCTCTTTTGCCCAACCTTTGCTAAGTCAGGATTGGAGAAAATGGAAGGCAAAAAGGAAGATTAGTGAGCTCATGCACGCCAGCATGGCCAGAGAGAAGTTGGCCTTAGGC…	795
XLOC_020001|-	chr17	66243541	66244055	2.27812	2.0333	-0.16402	0.9076	down	5.72564	0.864561	-2.7274	0.1637	down	1.50596	1.10284	-0.449464	0.7694	down	upstream	AMZ2	NM_001033571{chr17|+|66244144-66253305|66244144,66244780,66246328,66246934,66247190,66250544,66251840,66252954,|66244199,66244846,66246611,66247108,66247319,66250708,66252017,66253305,};NM_001033570{chr17|+|66244144-66253305|66244144,66244784,66246328,66246934,66247190,66250544,66251840,66252954,|66244227,66244846,66246611,66247108,66247319,66250708,66252017,66253305,};NM_001033569{chr17|+|662441…		TCONS_00033349	chr17	-	66243541	66244055	GGGCAGGCGCAGAGCTGGAGTTCAGCGGCCGCGACCCGCCTCTTCCAGAATAGAGGGTAGCGAGGGGACTACAAGCCCCAGCTGTCCACCCCCGCAGTCGCCGATTCCTCGCTTGCGCTCGCGGCGGCTCCGCGGCCCGGTTCTCGAGAGCCACAGATGCGCCCGCGTCGCTGGGGTCTCCCGTGTGGGAACGTCCTCGGCAGGCCGCGGGTTTGAGAGGCATCGCCGGCGTGACGAATGCAACCAGCGTGGCCCCAAATGAGTCGGCGGCCGCCGCAGGTTGACGTAGAGCCGCAGCGCTCCCCGGGGCCGTCACCCTCAGCACTTTCCCTTCTTTATTTGTTGGGGGCCGCGGGGGCTGGAACCCAGAAGCGCAAGTGTGGGGCGCGTCCTCGTGGC…	515
XLOC_013284|-	chr14	21151081	21151727	3.39181	0.81045	-2.06526	0.17435	down	1.05349	0.415536	-1.34213	0.50925	down	1.29245	1.12722	-0.197336	0.88525	down	upstream	ANG;RNASE4	NM_001145{chr14|+|21152335-21162345|21152335,21161705,|21152917,21162345,};NM_001097577{chr14|+|21156931-21162345|21156931,21161705,|21157033,21162345,};	NM_001282192{chr14|+|21152371-21168761|21152371,21161705,21167513,|21152917,21161809,21168761,};NM_002937{chr14|+|21152371-21168761|21152371,21167513,|21152917,21168761,};NM_194431{chr14|+|21156935-21168761|21156935,21167513,|21157033,21168761,};NM_001282193{chr14|+|21152371-21168761|21152371,21167513,|21152855,21168761,};	TCONS_00022187	chr14	+	21151081	21151727	CCGACGCCCAGGTGCCGGTCCCCACCCTACACACAAACACACGCATCCACGCTCGCGAGGCCCCTGGGTCCGCGCCCAGTGAGGCCAACAGCCCTCGGGCGCCCAGAGGATGAGCAGCCTCGGTATGCCCGAGTTTCAGGGGCGCCTGCTCTGCTTGGGAGCCCCTCAGTGAGGCAGGGGAATCCAGATTTAGAAAGGTTGTCCTCAGAACCTCGGACGCAGGACTGTCTTACAAGCTGGCTTTGTGACTCTGCAGTAATTACTTTCCGGGTATAAAGAGATTTCTTTCTTTCCCGTCTCTGGTTAAGGATGTCTCGAGTAGGGATTTTTAGGAGAGTTGTTTCCGTGCTTccttcgatagctcagctggtagagcggaggactgtagtacttaatgtg…	647
n375395	chr16	89557726	89565673	0.000943883	0.823644	9.7692	0.2643	up	0	0.575138	inf	0.21405	up	0	1.18114	inf	0.19875	up	upstream	ANKRD11	NM_013275{chr16|-|89334028-89556969|89334028,89337224,89341221,89341500,89345479,89352446,89354935,89357032,89357420,89371613,89383340,89484691,89556652,|89335071,89337317,89341365,89341599,89352057,89352594,89355078,89357236,89357591,89371752,89383486,89484776,89556969,};NM_001256183{chr16|-|89334028-89556969|89334028,89337224,89341221,89341500,89345479,89352446,89354935,89357032,89357420,893716…		n375395	chr16	+	89557726, 89565218	89557794, 89565673	GTTCTCCAACACGCGAAAAAGGTAGACGAGGACTGGTTTTCTTTGCAGCTAAAATGAATCAAGCCTCTGACTGCAGAAAGCAGGGACTTAGCTGAGAAAATTAATCGTGCACTCATTCAGCAAAGGTTTCAGGGCCTGCTGTGTGGAGACACGGTTCCAAGCACTGCTGCAGTAGCAGGGAGGAAACAGAACGGACCTCAAACGCTGTCCCAGCAAGGACTCCAGTCTCTGCCTTGTGGATGTGTAACTGGCACATGATGTACCAGAAACTCCTGTGTGTGGTTGTATCCGGTGCGTGACACAGTACTCTCTCCAGCTGCTCCTTGGATTTGGGAAGCAGCCGAAGATTTACGGGCCATGGAGGCTCCTTCTATCCCTGGAAATCGGCCCTTGGGAATT…	525
n379487	chr11	82903179	82904704	0.241011	1.00761	2.06376	0.50715	up	0.152884	0.646825	2.08094	0.54565	up	0.662721	1.0355	0.643852	0.8132	up	upstream	ANKRD42	NM_182603{chr11|+|82905290-82960013|82905290,82909520,82917099,82921341,82922336,82935896,82938788,82947445,82951800,82958984,|82905770,82909600,82917207,82921461,82922472,82936097,82938914,82947551,82951976,82960013,};		n379487	chr11	-	82903179, 82904509	82903858, 82904704	CTTCCGGTTTCCTTTCCCTCAGCTATTCCATGGCTTTTCGTGTGGACAAATCGGGAGGTGGTGTAAACTGGTTTTTGGTGAAATTCGGCTCGGCCTCATGCGAACCTATCTAGGTCCGTCTCTGGAGTGGCCTGTCATCGATCGCGCCCTCCATCGCTGAGCGACACAAGTGGAACCCCCCAGGACTGCATTCTGCGAAACTACCCTGCTTTTCCCCCAGTTTTGGTCTGTGAACACATTTGGGAAATTCTTCTGATCCTACCGCTACTCTCTTGAGGTACAGTAAATTGTCTTTGACTTCCATCACCTTTTGTAATATTACAATTGCCATCTACTGAGTTCCTATGATCTGCCTGGCATTGTACTAAGTGCTTTATATTTTCTTGTTCATTTTTTTAT…	876
XLOC_038116|-	chr6	34855899	34856931	0.566803	1.73067	1.61041	0.2587	up	0.531467	0.97243	0.871613	0.6275	up	0.0552115	1.41504	4.67973	0.2505	up	upstream	ANKS1A;TAF11	NM_015245{chr6|+|34857037-35059190|34857037,34935015,34937786,34949466,34950528,34950889,34951100,34952858,34957000,34962078,34985249,35021875,35027923,35046334,35047292,35047597,35048770,35050467,35050931,35051193,35051897,35053542,35054728,35056382,|34857376,34935096,34937943,34949763,34950604,34950991,34951202,34953055,34957093,34962199,34985836,35021942,35028030,35046433,35047445,35047705,350…	NM_005643{chr6|-|34845554-34855848|34845554,34847743,34848065,34850708,34855563,|34846497,34847840,34848153,34850857,34855848,};NM_001270488{chr6|-|34845554-34855848|34845554,34848065,34850708,34855563,|34846497,34848153,34850857,34855848,};	TCONS_00063740	chr6	+	34855899	34856931	GAGGACTCATTTTAACTTTGGTTTGGCGACAGTGGGAAGCGGGAAAATTGGACGTAAAGAGCTCAGACTATGGATCCTCCTCGCTAGGAAACCAGCACTTGTGAAGGAGCGCAGTTTTGTTTACTAAATAACTTTTTCCTTTTCGCCTGTCTAAAAATGCAATGTCAGTTAATCCCTTCGTTAACCCCTCAGAGTAAAGTTGGGGGACTGGGAGAAAACTCAGTTCCGTTGTATGGCGGTGTCGTGGAATGAGGCTCCCCGGGACTGGTAAACTTTCAGGCAAGGACTCAACCTTGTATATTTCAACTGGCCCGAAACCGCGGGCCTGTGTGTACATAGAATTGCTAGCATTTCCCCTCCATTCCGCAAGCACCTTAACAACAAAAAGTCATATAGCTC…	1033
XLOC_041963|-	chr7	4814028	4815163	3.94848	0.910698	-2.11625	0.1004	down	6.81598	1.58339	-2.1059	0.1424	down	3.40552	0.93284	-1.86817	0.1192	down	upstream	AP5Z1	NM_014855{chr7|+|4815261-4834026|4815261,4820805,4821198,4822946,4823319,4823833,4824538,4825045,4825152,4825880,4827264,4827784,4828470,4829462,4830089,4830303,4830745,|4815387,4820943,4821385,4823091,4823429,4824002,4824679,4825083,4825315,4826059,4827407,4827925,4828582,4829560,4830222,4830518,4834026,};		TCONS_00070241	chr7	-	4814028	4815163	AGCGACTGGGGCGGGGCGTAGGTGCCGCGGCCGGGGGTCCGGGTCGGCGCCTGGGAGCTGCGGAATCGCGCGACCCCGGAACCTCGGCACTCTGGAGCCCCGGCGCCCTTCGACCCCGGAAAGCATTTCGGCGGAAATTGGGCGCCTGGGGCTTTGGGAGAGGGCATTGCTGGCCCCAAAGTGTCACTGCCCCAGTTCTGGTTTCTGTTTCGTAAACAGCTTTGTCGTGCGGGAGTCCCTTTGCTAAGTACGACCTGAAAATCTGATGCAAACTCCGACACTTGTGGGCTGAGCCCAGCAGTGTCCAGCAGTTTGCAAGGAATAGCCGCGGCTCTGGGCAGTTTTGGGGATTTTTTgagctcccatttattgagcacccatcccgcgctgttcctgctg…	1136
XLOC_048124|-	chrX	55026081	55026617	0.802752	0	-inf	0.0179	down	1.48759	0.135362	-3.45808	0.3017	down	0.901677	0.295515	-1.60938	0.39535	down	upstream	APEX2	NM_014481{chrX|+|55026755-55034306|55026755,55027978,55028683,55029394,55030231,55032950,|55027012,55028062,55028864,55029541,55030301,55034306,};NM_001271748{chrX|+|55026755-55034306|55026755,55027978,55029394,55030231,55032950,|55027012,55028062,55029541,55030301,55034306,};		TCONS_00080342	chrX	-	55026081	55026617	GCGAGAGGAGTTTCCAGTTGGGCTCCCGCTCCTTCCGCTCGGACAGCTGAGTCTCAATGCGTTTTTCCTCTACTCAGAAGTCCAAGTGGTGCGTCCGGTTACTTACAAACGGCATTTTGCCACTTTTTAAGCGACGGAACCCTGAGCGGAACTGCTCAGCTGCCAAAGCCCCGCCCTCAGTGCGGCGGACCGCCCACCTAAGTTCACAGATGGCTGCAGCGCTTGCGCCCCAGGAATAGCTGGCGCTAAGTGCTCGCGTTGGACTGGGCAAAGGGAAGTTCATGGTTGGAGGAGGGAGCAGTAAGAGTCGCTCCACTGAGATAAGACTTAGGAGGAGGGCCTTTGGCTTTATTGGGGCAGAGGGGAGGAGGAGGAGGCTGTCTCAAGCCTGCCCTGTAG…	537
XLOC_029659|-	chr22	39352466	39352919	163.863	186.265	0.184872	0.78275	up	51.6414	193.017	1.90213	0.0839	up	91.6829	167.705	0.871204	0.17765	up	upstream	APOBEC3A;APOBEC3A_B	NM_001270406{chr22|+|39353526-39359188|39353526,39355600,39357391,39358102,39358499,|39353725,39355691,39357686,39358218,39359188,};NM_145699{chr22|+|39353526-39359188|39353526,39355546,39357391,39358102,39358499,|39353725,39355691,39357686,39358218,39359188,};	NM_001193289{chr22|+|39353526-39388783|39353526,39355546,39357391,39358102,39388435,|39353725,39355691,39357686,39358218,39388783,};	TCONS_00049521	chr22	+	39352466	39352919	CTGGGAAGGGTGGCCTCTGGTCAGACTCACACAACACACCAAGATGAGCTCACACCAGAACCACCTGAGACTCAAATGGCAGTTGACTGCCCCCAGGGGACATCTTCTTGACTAGAAGAGTCCAACATCTGGAGACAGAATGGGAGGGGTCCTCACGGCAGAGAACAGGGCCTCTTCTAGTCTGTGGCGCCCACCAAAATGGCAGGGACACTGTGCTGAGGTGGGAGGATTGCTGGCCAAAGACAGGGGGGTCTAGTAAGAGCCAGAACAGGGGAGCAGGCAGGACAGGGGACAGCCCCTGGGCCCACAGGGCCAGCACCTTCCAGGGGCAGCTGTGCTGGGTGTAGCAGGTGGACCTGGGAAAGGACGGCGCCAGACCTGCCGCCAGGACTCAGGGGC…	454
XLOC_019064|-	chr17	79829337	79830401	1.36621	0.855434	-0.675447	0.6261	down	1.63026	0.551473	-1.56374	0.3805	down	1.33121	1.00795	-0.401325	0.75385	down	upstream	ARHGDIA	NM_001185078{chr17|-|79825596-79829282|79825596,79827048,79827205,79827417,79827616,79829173,|79826819,79827112,79827282,79827501,79827833,79829282,};NM_001185077{chr17|-|79825596-79828790|79825596,79827048,79827205,79827417,79827616,79828511,|79826951,79827112,79827282,79827501,79827833,79828790,};NM_004309{chr17|-|79825596-79829282|79825596,79827048,79827205,79827417,79827616,79829173,|79826951…		TCONS_00031828	chr17	+	79829337	79830401	GCCGTCGCCATCTTGCGGCTGGGCCTCGTGGGCGCGTTCCGCGTGGGTTCTGGCGTCGTCACCTTCCACCCCAAGCCCCGTCAGTGGTCACCTCTGTAAGCCAGGGCACTTCCCTACGCGAGCCCAGGGCGCCCGCACCCGGGAGGCGAGGTCCGGTCCCGCCTCTCGCCGCTGCCCAACCCGCGCCCACTCGAGGCCTGCGGCGGCCGCGTGGGCTGTGGAAGCCCGCGCAGGTGCAGTGCGCTGCCCTCCCCGGCCCAGTCGGTCCGACTGCGACTCTTGCTTCGGGGCCTAGTCACCTAGTCCCGGGACTTCGGGGAGGTAACGGGCACGGGGATTAAGTTCTCGTTAAACACGGGCGAGAGCGCTGGCGCGCGGGCCGTTCCAGGGCCTTGGTGT…	1065
XLOC_017740|-	chr16	57277623	57278888	1.29351	0.38342	-1.7543	0.2358	down	1.55803	0.809936	-0.943847	0.55555	down	1.13173	0.675992	-0.743454	0.56275	down	upstream	ARL2BP	NM_012106{chr16|+|57279037-57287545|57279037,57279991,57282448,57283678,57284322,57286077,|57279317,57280053,57282555,57283764,57284419,57287545,};		TCONS_00029586	chr16	-	57277623	57278888	GGAGGGATGCGGCGCTTCGGCGAGCACCCGTTGTGTGGGAACTCCGTCTCAAGTCGCCCCCATTGTACGGATGAAGGAATCGAAGCCACGAGCCAGAATTTCCTCACTCGCAACTCGAGAATAAATTGCGCCTCCCTGAGTGTGGAGGATTAAATAAGTAGTTTAAGGCGTGTTTAAAGAGCGCTTGTAAGTTGCCAAGTCGCTGGAGAGCCAGTCCCTTATCCCTTGAACCAGGTGATGCTGACGTCTGATTTCAAGACAGTTCCTACCCCTCGTGGAAGGAAAGCCCCATCGCAAGAAGTCGATGTCCTGTAATTTACGTTATAATCTTCGCATCATAAAGATTACTCGGCAGTAATTGGTTTCTTGACTAATTATACAAGATGAGAATTGAAGAAC…	1266
XLOC_011178|-	chr12	51156226	51157710	1.37499	0.406104	-1.75949	0.21465	down	1.10775	0.337318	-1.71546	0.33155	down	0.58091	0.200812	-1.53247	0.3459	down	upstream	ATF1	NM_005171{chr12|+|51157788-51214943|51157788,51173922,51189691,51203238,51207792,51208062,51213417,|51158090,51174021,51189792,51203372,51207975,51208222,51214943,};		TCONS_00018699	chr12	-	51156226	51157710	GACTTGTGGCTAGGGGTTCCTCGGAACGCGTTCCTCAGGCTGCAGCGGGAGAGGGACGGTGCCTGCGGTTCCGTTTCTCCTTAGGAGCTGTACCCCACCCGCCCTACGTCCGCTTCCGGAGGCCATGAGCAGCTGGGTGCTCGCGGGGGGCGTTTTCATCGATTAGTGGCGGCGCTGTCAACTCACCTGCCAATTGACCTTGACCGACGCCGGCCCTGTCCTCTTGGAAGGAGAAATGAAGAGTGAAGGCTTTGACTTCCTCAGCTTTTTttttttttttttttttttagatggagtctcttttttttttccgagattgagacgggggtctgtggcccaggctgtagtgcagtggttcgatctcgactcactgcagcctccaaccccgggattcaagcg…	1485
XLOC_036849|-	chr5	81266998	81267767	1.22439	0.44907	-1.44705	0.3842	down	1.04484	0.494665	-1.07876	0.5663	down	1.26735	0.445481	-1.50838	0.34985	down	upstream	ATG10	NM_031482{chr5|+|81267843-81551216|81267843,81283377,81354313,81460217,81474308,81548380,81549132,81549886,|81268125,81283497,81354421,81460356,81474406,81548478,81549248,81551216,};NM_001131028{chr5|+|81267843-81551216|81267843,81272011,81283377,81354313,81460217,81474308,81548380,81549132,81549886,|81268125,81272146,81283497,81354421,81460356,81474406,81548478,81549248,81551216,};		TCONS_00061467	chr5	-	81266998	81267767	CTGAGACCCAGGCCGGGACTGGGAGCGGGTGGAGAGGAGGGAAGCGAGACCTCCCCGCCGCCCGCGACCACCCCCGCCAAGGCCCCGCCCCTCGCCTGGCGGGCAGCTCTCCCCCGCCAACCCCCACCTCCAACCCAACGCAGGCGGTGCCCTCCGCGGAGCACAAAGGCGGCTCGTTGACGGGGGAGCGGGTTACTAGCATCCCCCTAAGAGGTTGGGGAACCATGCCAGCATGCTTACGCTACAAAAAGTCCTGTAAACACCACAATTAAGCACAAGCACGGCTACCCCTTGAAAACTTACGGATGGAGGGAGAAGTTAGGAATTCGAATATTGACAATAGTACCATCTGTGGCACATATCCCAGAGGAGAAAAAAAAAAAACTAGCAGCAAAATTA…	770
n374034	chr13	113342677	113344135	0.000145622	1.76681	13.5666	0.14095	up	0	0.918024	inf	0.2262	up	0	1.33707	inf	0.16005	up	upstream	ATP11A	NM_032189{chr13|+|113344642-113541482|113344642,113439448,113459270,113460526,113464932,113470396,113473617,113474213,113477658,113478657,113479743,113481007,113485688,113487173,113488902,113490491,113496589,113505350,113508592,113510224,113512131,113512458,113513706,113514600,113516753,113526048,113527886,113530089,113536129,|113344769,113439571,113459360,113460607,113465040,113470525,113473721,…		n374034	chr13	-	113342677, 113343977	113343183, 113344135	CCCCCTGTTGCTTCCGCCTCCCGGGGCGCAGGCGCTGGGCGCGGCGGGGAAGGGACTCGGCACTGGGGAAACCCGGAGTTTCAGCCAGGGTCCCAGGGCTTCCTTCCCGGGTTCCTGCCGGAAAACTTTTCTCCTCCGCCCGGAAGCCTCGATGGGGCACCTGTCCTGCTCTGGCCTGCCCTGTGCTCAGGAAGCTGGCGGTCCCCCTCAGTGGATCTTCACCCACAGGGACAACCTGCTGCAGACCGGGTAGGAGGGAGGCAGGGGCCTCTTCCCCTCTCCTTCCTGGCCTGGCCCCACACCCACCAGTGTTGGTTTCACTCTGTGGCTACGATTCTTCCTGGGTGCCCTTTCCATTGCACAACTCCTCTAGGCTCTACGAACAGAACTTCTCCCCGC…	666
XLOC_031258|-	chr3	141594791	141595333	2.10602	1.04254	-1.01442	0.4847	down	2.02621	0.133161	-3.92754	0.2737	down	1.5212	0.29059	-2.38816	0.253	down	upstream	ATP1B3	NM_001679{chr3|+|141595469-141645382|141595469,141622461,141626008,141632493,141634811,141640818,141644372,|141595752,141622590,141626116,141632678,141634862,141640905,141645382,};		TCONS_00052206	chr3	+	141594791	141595333	CTCCCGGTTGAACCCTTCAAGGGAGCCAAGCGAGGACGTTCTCAGAACAGCAGTGCACCGTGTACATTGTGGGAGCCCCGCGCGATCCCCCGCAGAGCGTCCTGTAGGAACGTCACAGAGCCCAGAGAGCGTCCTGTAGGAACGTCACAGAGCCCAGAGAGCGTCCTGTAGGAACGTCACAGAGCCCAGAGAGCGTCCTGTAGGAACGTCACAGAGCCCAGAGAACGCCTGGGGACGGTCGGGGAGGCAGTTCGGGGAGGGGACGATTAAGTTCCCTCAGAGAGGAAGCCGCGGGCCGACTGGAGTCGTTTTCGTGCTCTCCGCACCCGCCCGCCGCGGGTAGCATCTTCTCAGCGCCCCGGCGCCCAGGAACGCCCAGGAAACCCAGTCCTCCTCCTA…	543
XLOC_032349|-	chr3	113465178	113465822	2.58043	0.488361	-2.40159	0.16785	down	2.29226	0.938925	-1.28769	0.4752	down	2.79533	0.566052	-2.30402	0.1639	down	upstream	ATP6V1A;NAA50	NM_001690{chr3|+|113465865-113530905|113465865,113497587,113499896,113503070,113503542,113505078,113507559,113508578,113513718,113513936,113514722,113517089,113522429,113524200,113528181,|113465960,113497682,113500025,113503285,113503680,113505230,113507722,113508687,113513841,113514051,113514786,113517293,113522524,113524372,113530905,};	NM_025146{chr3|-|113435306-113465120|113435306,113441752,113442268,113442805,113464788,|113440784,113441819,113442388,113442942,113465120,};	TCONS_00054066	chr3	-	113465178	113465822	CTGCCTCCTCCATCCCAGCGCTCTACATCTCGGGGGGCCTGAATTTTTACGGATCCCTTGAATATTAATTTTCTTGGATTAAAGAAATAAAAGATAAATTTTCACAAAGAGTATGTTATAAAGTACAATGTGGAAAATGTGGACAGCAAGAGTTAAAGCGCATTGCTAAGGAAGTGACGTTCACGCCACAATCGAGGGACAGGAAATGGCGGTGGCGTTCCGTCCCTCTGGAGTCCGCCGGTAAAATTCCAGGCTCTGAGGTTTGGGCCAATCACGTGATCTTAAAACTTGAGGCGTGCTGGAGGGTAGCCAATCTATCTGGCCGATTGTTAACTACGTTTGTTTTAAAACACCTAACTTAAACTTGAGCTTTCCACAGATTTCTTTACATTTAGAAGA…	645
XLOC_043329|-	chr8	54755915	54757861	1.51178	0.514169	-1.55593	0.22445	down	1.52101	0.942255	-0.690844	0.63365	down	1.39851	0.978211	-0.515672	0.6339	down	upstream	ATP6V1H	NM_213619{chr8|-|54628102-54755871|54628102,54656136,54669114,54682177,54684548,54708206,54714358,54727221,54729976,54742003,54745543,54754137,54755593,|54628584,54656250,54669216,54682303,54684727,54708399,54714456,54727326,54730090,54742093,54745646,54754285,54755871,};NM_213620{chr8|-|54628102-54755602|54628102,54656136,54669114,54682177,54684548,54708206,54714358,54723723,54727221,54729976,54…		TCONS_00072638	chr8	+	54755915	54757861	GGCGGGCGCTGCGGCGGGGCTTGTTCGGTGCGGACAACTGGATTCCCGAGTCCGTAACTTGGGCCCCGGAGCGACGCAAGGGTCGGGCCCCAGCCAGCCAGGGCAGGTGGGAGGCGGCGAGCGTGGCGGGCACGCTAAGACCCGCCGCCCCCAGACCTAGTGCCTCGCCTAGGGGAGGCCGAGGACCTCCGCCCGGAAGCAGCTAGCAGAGGCCAAAACGCTCTTATTGTAACCGTCATTCTTTTGAAAAGTTTGATTTCgcgctttcaaattaatttccatttggatttaacagctccatgaagcaggcgttcttattctgattttaaatagaaaactcgggctgagaagtGGGTCTGAAAAGCTCTCTTAACCTAGGGTTGCACAtttagcaaataa…	1947
XLOC_037825|-	chr6	16762096	16763623	0.251881	1.20754	2.26125	0.147	up	0.704824	0.907237	0.364216	0.8177	up	1.09001	1.20523	0.144967	0.8965	up	upstream	ATXN1	NM_001128164{chr6|-|16299342-16761721|16299342,16326624,16486202,16522857,16586010,16658006,16753463,16761528,|16307090,16328701,16486340,16522919,16586138,16658132,16753578,16761721,};NM_000332{chr6|-|16299342-16761721|16299342,16326624,16486202,16522857,16586010,16658006,16753463,16754273,16761528,|16307090,16328701,16486340,16522919,16586138,16658132,16753578,16754322,16761721,};		TCONS_00063263	chr6	+	16762096	16763623	CAAGGTTCCTTCCAGGTTTGGGAAGGGGGCGGGGAGCTGGGCGATGAGGTAATTTGAGCGGTGACGGGTCGGTCCTCGCGCGCCTCCCTGGGTCCCTGCACCTAGTTGGAGGGGACTGAACGACAACGGGGCGCTACTCAGGCAACCTGGGGGACTCCCCCAAGGGCTGTCAGGCTTCAGCTGGGAGCCGATGCAACACCCCAGCGGGGAGGGGAGGTCGGCCCATTCTAATCCCGACGTGTCCTTGGTCCCAGGCGCTCGGAGCAGCATCTGAGAGGGCTCACTCTGATCATCAGCTGCACGTTAAGCCACAAACCGGCGTCGCTTCGGCGTTCCGGAACCCAGGCCTGGGGGCCGCGGGGATTGCCTCTGCGTGCAACTCCGGAAAGTTTCAAGGGG…	1528
XLOC_041444|n344965	chr7	105517240	105552317	2.48478	0.856373	-1.53681	0.4659	down	2.00382	0.482264	-2.05486	0.4164	down	2.20029	0.495758	-2.14999	0.34535	down	upstream	ATXN7L1	NM_138495{chr7|-|105245220-105319609|105245220,105250975,105254308,105260646,105264521,105278799,105279933,105283284,105305512,105319498,|105248340,105251050,105255263,105260768,105264714,105279056,105280016,105283568,105305735,105319609,};NM_152749{chr7|-|105400635-105517031|105400635,105429049,105516257,105516823,|105401909,105429154,105516326,105517031,};NM_020725{chr7|-|105245220-105517031|10…		TCONS_00069378	chr7	+	105517275	105518068	GGCTGCAGCGCGCCCGGCAGCCGGGATGCAGCGGCGCCGCCCAAGCCTGGGGCGCAGGGGTCGGGGCACACGGGGATAGGCCCGACGCGGGGCCGAAGGAAGGGTGGTCTTTCCCGCAGAGTTGCCGCTGGAGGACCGAAAGTTTTGCAGGCAGCCCTTGCTTCCAGCTTGTCGCTCTCTCCCCGCGTCCCTGTCGCCCAACGCGAGGCGCCCCCGCTGGGGTCCCGACGGCTTGGTGGGGAGGAGCCGTGAGGGGTTGCGCCCCCCACCCCCACCCGAGCCAGGGAAGGGACCCTGGTGACCTCGCCTCCCAGCCCTCACCCCCGTCACCCCTTTCTTCTCTTTCCTGGAGGACTTTGGACCATGGAGATTCTGCAGTTGTTGCTCTAGGAGCTGAAA…	794
XLOC_041444|n344965	chr7	105517240	105552317	2.48478	0.856373	-1.53681	0.4659	down	2.00382	0.482264	-2.05486	0.4164	down	2.20029	0.495758	-2.14999	0.34535	down	upstream	ATXN7L1	NM_138495{chr7|-|105245220-105319609|105245220,105250975,105254308,105260646,105264521,105278799,105279933,105283284,105305512,105319498,|105248340,105251050,105255263,105260768,105264714,105279056,105280016,105283568,105305735,105319609,};NM_152749{chr7|-|105400635-105517031|105400635,105429049,105516257,105516823,|105401909,105429154,105516326,105517031,};NM_020725{chr7|-|105245220-105517031|10…		TCONS_00069377	chr7	+	105517240, 105551463	105517703, 105552317	cgcggacgggcgagcgccgcgTGCGGGAGAGCGAAGGCTGCAGCGCGCCCGGCAGCCGGGATGCAGCGGCGCCGCCCAAGCCTGGGGCGCAGGGGTCGGGGCACACGGGGATAGGCCCGACGCGGGGCCGAAGGAAGGGTGGTCTTTCCCGCAGAGTTGCCGCTGGAGGACCGAAAGTTTTGCAGGCAGCCCTTGCTTCCAGCTTGTCGCTCTCTCCCCGCGTCCCTGTCGCCCAACGCGAGGCGCCCCCGCTGGGGTCCCGACGGCTTGGTGGGGAGGAGCCGTGAGGGGTTGCGCCCCCCACCCCCACCCGAGCCAGGGAAGGGACCCTGGTGACCTCGCCTCCCAGCCCTCACCCCCGTCACCCCTTTCTTCTCTTTCCTGGAGGACTTTGGACCA…	1319
XLOC_000040|-	chr1	1310949	1311970	6.48781	2.65239	-1.29044	0.24295	down	2.78971	2.14392	-0.379867	0.7969	down	7.43737	2.92952	-1.34413	0.15815	down	upstream	AURKAIP1	NM_001127229{chr1|-|1309109-1310580|1309109,1309379,1310084,1310376,|1309282,1309825,1310170,1310580,};NM_017900{chr1|-|1309109-1310818|1309109,1309379,1310084,1310533,|1309282,1309825,1310170,1310818,};NM_001127230{chr1|-|1309110-1310562|1309110,1309379,1310084,1310454,|1309282,1309825,1310170,1310562,};		TCONS_00000075	chr1	+	1310949	1311970	AAGGCGGAAGCGTCTAGAGCTATTTCCCCCGTTTTTGCTAGAGACCAAGGACCCGGAATAAGCACTGAGCCTGCGGTACCGGGCCTCCCCGACTCCTCATTCCTGGGGTTAAAAAAAAAAAAATAAGACGCAggctgggcgcggtggctcaggcctgtaatcccagcactttgggaggccgaggctggtggatcacctgaggtcaggagttcgagaccagcatggccaacatggtgaaaccccgtctctactaaaactacaaaaattagcctagcgtggtggcaggcgcctgtaatcccagctactcgggaggctgaggcaagagaatcgcttgcgcccaggaggcagaggttgcggtgagccgagatcgcaccactgcactccagtctgggtgacata…	1022
XLOC_011316|-	chr12	58209909	58211144	1.60517	5.52035	1.78204	0.12745	up	1.71929	6.66253	1.95425	0.16365	up	4.251	4.51915	0.0882511	0.9206	up	upstream	AVIL	NM_006576{chr12|-|58191159-58209852|58191159,58193577,58194926,58195942,58197029,58197306,58200142,58201113,58201372,58201976,58202177,58203379,58203594,58204131,58204598,58204801,58207009,58207934,58209757,|58191778,58193703,58194995,58196131,58197174,58197452,58200322,58201272,58201510,58202077,58202331,58203478,58203673,58204334,58204709,58204910,58207206,58208009,58209852,};		TCONS_00018937	chr12	-	58209909	58211144	CGCATGCTCTCCAAACTTGGCTTTGTCCATCAAGGTTCAAGAAAACAATGGTCAGACATGTTCCTCTTAACAAACAGTATGTCCCCAAACAGCAAAAATGCATACAGTCCTTTCTGGGTGAATTTTTAAATCTTACATAAATCCATCAACCCCATCCTTTTTCCTTTGCCTCTTGGGAGAAATTAATCTAGCTTTACATTAATTATGCATGTTatcagatttcaagctccttgagagcaggtattttaattctataaagcctctacgtggccttggacatgggtaggtgcttaattacccaagatgctccttgaatACAGATGGTACACGACCTACACAGACTTAGATCTTTACCACTTCCCCCCTCTCCCCACCCTGACTTGCTCAATCCTGAAGGAA…	1236
XLOC_038753|-	chr6	136611075	136613123	2.23539	5.40798	1.27457	0.1959	up	2.94287	4.21913	0.51972	0.676	up	2.16226	3.55883	0.71886	0.4113	up	upstream	BCLAF1	NM_014739{chr6|-|136578000-136610989|136578000,136582402,136588166,136589299,136590574,136593132,136594219,136596669,136596980,136599002,136600900,136603721,136610850,|136582253,136582615,136588313,136589477,136590750,136593217,136594325,136596839,136597646,136599914,136601014,136603825,136610989,};NM_001077440{chr6|-|136578000-136610989|136578000,136582402,136589299,136590574,136593132,136594219…		TCONS_00064826	chr6	+	136611075	136613123	GCCTGCGGCCTTCTGGGAAGTCGCGTGGCTGGTCTCGCGGGAAGATGTGACGGCTCCGCCCTCTGGCCCGTAGCGTCAGCCTTGGCCGGAGAGGCGGTAGAGTAGGGTGGGTGTTTTGTCAGGCCTGAGTTAGCTTCGCCATACGGCGCTTTTCGCTGGTGTCTCTGCCTCGTTCTGAGTAGACCCCCTAGACCTCACCGCCGCCCCTGCGTTTTACCTCAGTAAGCTCGTCTGGTCTGTTCTTTCTGTGGGGCCGGCTCAGACCAGGCAAAAAACAAAAAGACAATCCCACACTGAGGAAAAGACCAGGAGGCAAGACGTGGCTGTAATTGCAGACACGCTGCTCCCTCAGCCAGCAAGCGCCACTTTTCCTCTTGGACGCCTAACTGGAGATTAGAA…	2049
n385371	chr8	26236781	26240469	1.57947	0.785516	-1.00773	0.36985	down	1.93976	0.738511	-1.39319	0.30865	down	0.718182	0.472956	-0.602645	0.59325	down	upstream	BNIP3L	NM_004331{chr8|+|26240522-26270644|26240522,26248758,26252745,26265515,26265742,26267879,|26240746,26248942,26252818,26265619,26265892,26270644,};		n385371	chr8	-	26236781, 26239904	26239382, 26240469	AGGGGCGCTCCCCTGCGGGCCCCGGACGTGGAGACGCTCGAGTCAGGCTGACGCGCGCGCCGGGAACGAACTCTTGCGTGTGACTTGGGATGACCGGATGGGATGAGTGATGCCAGTGGCAGTGGGAGAGAGGATGAGGAGAAACGGAATGAGGAAGTGCGCTCCTGTGTTCGCGCCCGTGCCTCCTCTCACACAGGCTCCACAGTGCTTCACCCAGCCCTGCGCACGCATCTGTTTTCTACCTCTTAGGACTCACTTCTGCAATAGGTGTCTTGGGGACACAAAGGAATCCCCAAACCCAGGTGCCTCCACGTGTAAACTCCAAATAAAGCTGCTGAAACATCAACACTCCATACGGGAAACAAGGGAAGGCCGCCCCCAAATTTAATTGTTACAGAA…	3168
XLOC_012053|-	chr13	32889042	32889591	2.71291	1.02282	-1.40728	0.3556	down	3.09313	0.392048	-2.97997	0.2083	down	1.49355	1.42523	-0.0675482	0.95095	down	upstream	BRCA2	NM_000059{chr13|+|32889616-32973809|32889616,32890558,32893213,32899212,32900237,32900378,32900635,32903579,32905055,32906408,32910401,32918694,32920963,32928997,32930564,32931878,32936659,32937315,32944538,32945092,32950806,32953453,32953886,32954143,32968825,32971034,32972298,|32889804,32890664,32893462,32899321,32900287,32900419,32900750,32903629,32905167,32907524,32915333,32918790,32921033,32…		TCONS_00020205	chr13	+	32889042	32889591	CTTCATGAGCGAGTTAAGATGGGTTTCACAATTTTTCAAGCAAGGAAACGGGCTCGGAGGTCTTGAACACCTGCTACCCAATAGCAGAACAGCTACTGGAACTAAAATCCTCTGATTTCAAATAACAGCCCCGCCCACTACCACTAAGTGAAGTCATCCACAACCACACACCGACCACTCTAAGCTTTTGTAAGATCGGCTCGCTTTGGGGAACAGGTCTTGAGAGAACATCCCTTTTAAGGTCAGAACAAAGGTATTTCATAGGTCCCAGGTCGTGTCCCGAGGGCGCCCACCCAAACATGAGCTGGAGCAAAAAGAAAGGGATGGGGGACTTGGAGTAGGCATAGGGGCGGCCCCTCCAAGCAGGGTGGCCTGGGACTCTTAAGGGTCAGCGAGAAG…	550
XLOC_030276|-	chr22	50218883	50221025	4.97534	2.35274	-1.08045	0.26805	down	4.7408	1.39746	-1.76232	0.18965	down	2.32604	1.73409	-0.423698	0.64435	down	upstream	BRD1	NM_014577{chr22|-|50166936-50218452|50166936,50169238,50169697,50170681,50171325,50181037,50187681,50191452,50192205,50192635,50197851,50216598,|50168064,50169393,50169807,50170809,50171461,50181142,50187942,50191765,50192334,50192767,50198008,50218452,};		TCONS_00050558	chr22	-	50218883	50221025	gcggcggcggcggcggcTCCGCATTGTCTGcgggccgggagcccgggatgccggggaggccgggcggggagaccggggaggtcgggccgggcggccggggagacgggcgggaagacggggaggccgggcggggagaccgggtaggtcaggccggggagtcgagggaggccgagtcgggctgtgggtctcggcggcctgggccgCGGGCGCCTGCCCGGAGTCCGCGCTCGAGTCGGGTCGGGCCTCGGGCAGCCGCCGAGCCGGCCGGGCCGCCCCTTATGTAACAGACAGGCCCGCCGAGCTCTGCCAAGACGGGAACTCCCTGTGAGCAGGGACGCGCCCCGAGATCGCCCAGGAGCCGCGCGGCCTGCGGCGGCCGGGCTTGGGAACCGGCACCGC…	2143
XLOC_039432|-	chr6	26364721	26365219	0.746785	0.237244	-1.65432	0.42985	down	1.78958	1.51185	-0.243299	0.89305	down	1.72155	0.993143	-0.793632	0.60425	down	upstream	BTN3A2	NM_001197248{chr6|+|26365386-26378548|26365386,26368792,26370549,26373124,26373503,26373614,26374554,26374998,26376024,|26365580,26369140,26370831,26373325,26373524,26373641,26374601,26375026,26378548,};NM_001197247{chr6|+|26365386-26378548|26365386,26368202,26368410,26368792,26370549,26373124,26373503,26373614,26374554,26374998,26375742,|26365580,26368278,26368495,26369140,26370831,26373325,2637…		TCONS_00065990	chr6	-	26364721	26365219	GTATTTCTTTATATTCACCTGTCTCGTGTCTTTTACATGGTAATAGAAATATTAGCAGAATGGAGTAGGAAAGTAAAAAAATTTAATGTGCAAAGAGAGGAAGATGTGCACTAATTAAGATGCTTCTGTGGCAGTTTGCTTGCATGTAGATAGGTACGTAGAAGAGGAGGATCTTTTTTACAGAGCCTAATAAAGGTATGAATGGAAAGAAAATGAGACAAACTGCACCTCTTTAAGAACTTCTGGCATTTAGGCTTAGGATATGGTATCAAATAATATAATTTTTCTGATTTCCAGAGGCAGTGCTGCTTGACATTGTTTTACCTTTCCCAGGAAATTCTTACTGCAGATCTTTCTGAGCATCTTCATTCACCCTCAGCTCCTGGTTTGTGCTATATT…	499
XLOC_016115|-	chr15	75488551	75494148	1.60027	0.754635	-1.08446	0.27115	down	0.879453	0.74283	-0.243575	0.8544	down	1.41144	0.878685	-0.683751	0.4225	down	upstream	C15orf39	NM_015492{chr15|+|75494220-75504510|75494220,75498339,75503089,|75494400,75501165,75504510,};		TCONS_00026974	chr15	-	75488551	75494148	CGCCTCTGGGAGCCTGCGCTCCTGTGGGCAGCGGGTGCGGAGGGCCCGCGTGGGGCCAGCTCGCTAGGAGCGGGCTGCGGGCGCTGTGCACCGCCCGTAACCGCCACGCTCCACGAACCAGTGCCCGGCGGGCCCGTCACGCGCCCTCAGTCGCTCCCTTAGATCGTTCATTCActgccacttgctgcgatgtgaccttgcgcctgccgcttgacctcgctgagcttcagtttccttatttgcaaaagtggaattctgtcttcctcatagcggtggcggtgtaagcttggaaaagggtgtttgcaaatatctggcacacagtaggtgcCGGCATTCCCCTGTCCAGCACTAGTGTATTAGGGGGCTGGAGAAGGGCTCCTTGATCTGTCCCCTCATTTC…	5598
n375390	chr16	87351111	87351640	1.10363	0.446368	-1.30595	0.55695	down	0.94925	0.840972	-0.174731	0.88155	down	0.520459	0	-inf	0.09305	down	upstream	C16orf95	NM_001195125{chr16|-|87336403-87351026|87336403,87339324,87348576,87349377,87350696,|87336681,87339511,87348702,87349429,87351026,};NM_001195124{chr16|-|87336404-87351026|87336404,87339324,87343902,87344755,87348576,87349377,87350696,|87336681,87339511,87343939,87344902,87348702,87349429,87351026,};NM_001256917{chr16|-|87336404-87351026|87336404,87339324,87348576,87349377,87350692,|87336681,87339…		n375390	chr16	+	87351111, 87351463	87351281, 87351640	GTCAGCGGCTCAGAGCGCGGCTGTGTGGGGCTGCGGGGCTCCCGCCATGCCCGCTGGGGTAGGTCCTGCGGACCCCGGCCACTGGAGCCACTCATCATTTCCGACGGATGGGCCGGAGGGGCCGCCGGCCGCCCCAGCCAGGGTCTCGGTAGCCTGCAAGGAGAGAAAGAGGGCGCGGAATTGGAAGCAGTCGTCACCCGGAGGCCTGGGCGTGCAAGCACCGAAGCTCTGGCTGGCCCTGAGCCTCCCCACCCCACCCGCTCTTTTCGCTGGAACGCGTGTACTTTGGGCAGTTGCTGACGTGGAGACAGGACGTATGTCTTCATATTTTAGTAAAACCCAATGCCCT	349
XLOC_003420|-	chr1	112015786	112016447	1.29523	3.92618	1.59992	0.24035	up	0.680715	4.73246	2.79747	0.14445	up	0.578515	1.31029	1.17947	0.45335	up	upstream	C1orf162	NM_174896{chr1|+|112016603-112021134|112016603,112018639,112019419,112019955,112020272,112020604,|112016652,112018687,112019489,112020050,112020397,112021134,};		TCONS_00005797	chr1	-	112015786	112016447	attttttgagacggagtctcgctctgtggcccaggctggagtgcagtggcgctatctcggctcactgcaagctctgcctcccgggttcacgccattctcctgcctcagtttcccgagtagctgggaatacaggcgcccgccaccacgcccggctaattttttgtattttgttaatagagacggggtttcaccgtgttagccaggatggtcttgatctcctgacctcgtgatccacccgcctcggcctcccaaagtgctgggattacaggcctgagtcaccgtgcccagccCAACATTATGATTTTTTAATCTTTCTTTTGTACCTTTTCTTTGTGTCTGACACATGAATGACAGAACATAAGGAGGCAAGACAGGTTTCTTGCTAATTAAATATTTATT…	662
n364462	chr1	174966629	174968522	17.1503	6.59942	-1.37783	0.14095	down	11.1841	7.22772	-0.629842	0.6039	down	14.2364	6.47158	-1.13739	0.1675	down	upstream	CACYBP	NM_001007214{chr1|+|174968570-174981163|174968570,174973749,174975880,174976233,174977744,174979058,|174968825,174973969,174975977,174976333,174977842,174981163,};NM_014412{chr1|+|174968891-174981163|174968891,174973749,174975880,174976233,174977744,174979058,|174969331,174973969,174975977,174976333,174977842,174981163,};		n364462	chr1	-	174966629, 174967782	174966870, 174968522	CTACGTTGGCCTCGTGACCGGGCCCTGTAGCGGAAGCCCAGGTCAAGGCCCTAACAAAAGGGCCCGCCTATGGCCACAGTTTCAGGCCCTCCTTTCAGTCATGGACTGTTGAAGCACGATTTCCTGGTGCTTTCGCCCCTTTCACCGACCATTTCAAGAGTCCGTAGTTCTCGCCTGGGTTTGGATTCGGTATAAGTGAGCCTGTTTACCATCAAAGAAAATGGTGAAATGTCTTCTGGAGACGATGTTCTCTTCTGGTTCTAACCCTGTCACTCAGTGAGACCCCCAGAGAAGCCTAGTTTTCAGATTATTCTAGTCCTTGGCAGGCTCAAGATGTCAACAACACGGTTGGAAACAACCCCTGAGAGGTCACATAGCGCGCACTCAGCTTTACAGATC…	983
XLOC_006087|-	chr10	12389668	12391051	0.724674	1.19474	0.721293	0.58635	up	0.308639	0.527908	0.774366	0.6757	up	1.49397	3.61386	1.27439	0.21515	up	upstream	CAMK1D	NM_153498{chr10|+|12391582-12871733|12391582,12595223,12708734,12802946,12811671,12833156,12856193,12858248,12866463,12867571,12870767,|12391909,12595355,12708809,12803085,12811798,12833232,12856306,12858327,12866551,12867689,12871733,};NM_020397{chr10|+|12391582-12868137|12391582,12595223,12708734,12802946,12811671,12833156,12856193,12858248,12866463,12867571,|12391909,12595355,12708809,12803085…		TCONS_00010184	chr10	-	12389668	12391051	gcgacgggcggcggcggcggctgggatggaggcggaggcgggcgggagcTCATTCGCATTGCACCAAATCGGTTTCACGTCAGTTTCGGGACAGACCCGCGAGGAGCAAGCCGGGGAGCCTCTGGGCGGGTACGCGCAGGACGCGCCAGCAGCTGCCTCGTGGTCCCTTTGCGAGCAAAACTCCCGGGGGTGTTTGGCAGCCGCGCGGGCGCCCTGGTGCTGGGCTGGAGCGGCCGGCGGGCCTGGCCGGCCTGGTTGCCCTGGCTCACGCTTGGCCCCTTCTGGCATCTCCCTGTCTCCTCCCAGAGACTCAGTGGAAAGAAGTGATCGTCTGCCCCGCAGTCCCCTCGAAGGAGGAGCCCACCCGCGGCTGGCTTAGTAGGGTGTCCGGGTTGCGGG…	1384
XLOC_048024|-	chrX	41782519	41782874	4.51271	2.14455	-1.07332	0.47505	down	3.42357	1.34817	-1.3445	0.49595	down	3.51047	2.41197	-0.541455	0.7104	down	upstream	CASK	NM_003688{chrX|-|41374188-41782287|41374188,41383203,41390259,41393958,41394145,41401943,41412971,41414852,41416284,41419031,41420811,41428920,41437592,41446159,41448767,41469156,41481869,41485856,41495830,41519691,41524529,41530680,41598636,41604776,41646430,41712367,41782182,|41379849,41383287,41390462,41394039,41394211,41402059,41413168,41414888,41416353,41419100,41420897,41428999,41437781,414…		TCONS_00080187	chrX	-	41782519	41782874	GCGGAGCAGAAGGCGGCGGCCGCGGCTCCCGCCCGCACAGAGCGCCGGTCCCGCGAAGCCCCCTCCCACTCCCGGGCGGGCGGTGGCGGCTGCGGGAGGAGGAGAAAGAGGAGGGAGCGTCTCTGCCGCCGCCTCCTGGTCCCCAGCGCCGATCCGCCGCCGCCGCCACCTCCCTCCGCGGCGATCCTCGCTCCATGGTCCTGCCGCGGCCCCCTCTGTAGCCCGAGCTGCTCCGCGACGCGACGGAGCCGGCCTCGGACAGAGGGAGCGGTCGCGGCCTCGCGGCCCGCGCGGGCTGACGAGCGGAGAGCGCGACGCCGCGCGGTCCCCGAGGATCCGCACGCCGGGCAGCGCGG	356
XLOC_034219|-	chr4	15470591	15471328	2.15612	4.54468	1.07575	0.39045	up	0.662508	3.04927	2.20245	0.23075	up	1.58901	7.0676	2.15309	0.06865	up	upstream	CC2D2A	NM_001164720{chr4|+|15471488-15483887|15471488,15477538,15480346,15482327,15482820,|15471681,15477595,15480430,15482451,15483887,};NM_020785{chr4|+|15471488-15483887|15471488,15474845,15477538,15480346,15480846,15482327,15482820,|15471681,15474879,15477595,15480430,15480952,15482451,15483887,};NM_001080522{chr4|+|15471488-15603180|15471488,15474845,15477538,15480346,15482327,15504051,15504444,155…		TCONS_00057135	chr4	-	15470591	15471328	GCTGCCCCTCCCTCATGTCATCCGGTCGTCTTGCATTTCCAATGAAGAACAGGCTCAGAGGTGGGGGGATTTAGAATCTTAAAAGGTCGTCATTACATGGTGAAGCTGTCTAACGTGGCAGCAGCAAAAGCTCTGTGGAGGTGCTGCAGAGTACCAACAAATGTTGCACTTGAGTGTTTTCCAGTTAAAAGTGGAAGGTTGAACGCACAAGTTTAATCTTTGCCTATTCTCTGAATCCCACTGCAATTCCTGAAAACGGATATAAATGTTATGGCTCAAAAAAGTTGGAAAAAAAAAAAGAGGGAGAGGTAGGAGGCAAAGTAGCTGGAAGAGTAATAGAATGAATGGAGCCAAGGAAACACACTCCAATAGACTAgtgtgtatgtgcacatgtgtttg…	738
XLOC_010575|-	chr12	120427028	120427504	0.960852	0.127399	-2.91496	0.32205	down	1.91967	0	-inf	0.01045	down	3.6858	1.95694	-0.913377	0.49675	down	upstream	CCDC64	NM_207311{chr12|+|120427647-120532299|120427647,120436324,120499513,120502536,120509425,120510314,120518690,120527754,120530803,|120428101,120436540,120499630,120502683,120509605,120510533,120518821,120527875,120532299,};		TCONS_00017613	chr12	+	120427028	120427504	GCCGGGGAAGGCAGGAAGGAGCTCGCCGGGTTGCGCGGCGCGCGATGTGGAgccgccgcctcggcccctgcagcagcagcagccgccgtcgccgccgctgctgctggggctgccgcGGAGCCGGGGGTCATGGAGTGCGGCTGCAGAGAGCGGCCGCCGGCAACAGCAGCAGCAGCAGGAAGCGTCGCGGCGACAGCGGAGCGCAGCCCGCCCCGTGAGGCGCTGCCCGGCCGgcggcggcagcagcagcagcagcggcagcggcaacagGGCGGCTGAGAACCCGGCGGCGGCGTTCCTCCTCGCTTCCTCCCCTCCCGCTTCGCCGACCCTCAGTCTCTGTTCCTGAGTCCTCCCTTCCCCAGCCTTCCCGTTCCCACCACCTACTCCGCCACTACC…	477
XLOC_018481|-	chr17	34418410	34420481	1.07848	0.12005	-3.16729	0.0938	down	1.24594	0.103553	-3.5888	0.13165	down	1.05553	0.498259	-1.083	0.36515	down	upstream	CCL3	NM_002983{chr17|-|34415602-34417506|34415602,34416528,34417331,|34416108,34416643,34417506,};		TCONS_00030841	chr17	+	34418410	34420481	tatacatgtatttgtacatatacacatatatatttgtacaaatatatatatatTCCTTGCCAACCCtaagcatggaaaaaaatacaaaggcttggaaatacatgccttaaagaatgaatagttcttatatttgtgtgataggtccctgggtgatttattttcttatttttttctttttctgaatttttctcattttacttagttagactttattaccttcttggtcagCCCACAAATTTATAAACTAATTTTTAAAAAAACATTTCCAACATCACTGGTTGAAAAATAGGTTGTTGTCAGTTGTTTAATCTGAAAGAAATTATTGATAAATATGCTGAAGTTTCTGTTCAATGGTTTTGGCCAAAATGAAGTCTTGATTTCCCATTTCTTTGAACCATT…	2072
XLOC_018929|n375849	chr17	72528163	72531156	3.27834	2.22945	-0.556276	0.6635	down	5.95946	2.3101	-1.36723	0.37765	down	2.16738	2.15099	-0.0109526	0.9843	down	upstream	CD300LB	NM_174892{chr17|-|72517312-72527613|72517312,72519717,72521886,72527449,|72519039,72519790,72522216,72527613,};		TCONS_00031574	chr17	+	72528163, 72530814	72528780, 72531156	cttgggaagatttttttttcttttaaagcagctccataaatgtttcttgtctagaagaaaagccctggctcttagagctgggcaggcaagctttgatatgcaaatacaggccattagaaactgcgtccacccaaacatggagactcccgcctcttcttcttttccccacgttcctggcaacatggccgcccctacatacacccatgtgtgtagaacatcatggcgcctgtatttgcatattaaaaggctagggtaggaaggctagttttttcgtgggctacttgaatgacatacctggtcaaaccaatcccctgggccctatgcaaatcaggtaccgcctcctccagcctcctcatataactggctgttttccaccgtactcgaggttccctctttcag…	961
XLOC_008928|-	chr11	65081513	65082182	1.47047	1.4676	-0.00281899	0.97085	down	0.669723	0.0990666	-2.7571	0.3558	down	2.94165	0.644382	-2.19064	0.15285	down	upstream	CDC42EP2	NM_006779{chr11|+|65082288-65089900|65082288,65088014,|65082425,65089900,};		TCONS_00014937	chr11	-	65081513	65082182	CGGTCGCGCGCGCCCTGGAGTCCTGTCCTGGTTCTGGCGGCTGAGGGCCGGGTGGCGCAGGCGGCCTCCGGCTGTGCCCATGGGAACTAAAACCTTCGGTTCTAGAAGAGCCGGGGGAGAGGCTCCGGGAAGACCGAATTCTTCAGAAATCGCAGAGAGACCTTGGACCGGATCCTTCCCTGCAGGGCTGCGTCGGGGAAGCGCCGGCACAAGTATATTCAGCGACTTCCTTGGAAGCGCCTACGTTAGAATACTACAAACTTACAAGCTAGTTGATCAGTTTACCTCCCACTAGAAAAGACAGTATGGGAAGGCAGAGGCCGCGTGGCCTGGACCCCCGTCTTTGCTGTCAGGCTTCCAGAGTGAAGGTGGGGCTCATATTCAGACTAGTTCCTGGTC…	670
n375424	chr16	66585262	66586381	4.79869	6.17113	0.362892	0.7863	up	2.67134	10.9	2.0287	0.24185	up	2.92634	5.14605	0.814368	0.5624	up	upstream	CKLF;CKLF-CMTM1;TK2	NM_016951{chr16|+|66586465-66600190|66586465,66592092,66597024,66599788,|66586696,66592251,66597120,66600190,};NM_181641{chr16|+|66586465-66600190|66586465,66592092,66599788,|66586696,66592251,66600190,};NM_181640{chr16|+|66586465-66600190|66586465,66597024,66599788,|66586696,66597120,66600190,};NM_016326{chr16|+|66586465-66600190|66586465,66599788,|66586696,66600190,};NM_001040138{chr16|+|665864…	NM_001204099{chr16|+|66586465-66613038|66586465,66592092,66611006,66612733,|66586696,66592251,66611105,66613038,};NM_001202509{chr16|+|66586465-66613038|66586465,66611006,66612733,|66586696,66611105,66613038,};NM_001204098{chr16|+|66586465-66613038|66586465,66597024,66611006,66612749,|66586696,66597120,66611105,66613038,};	n375424	chr16	-	66585262, 66586328	66585552, 66586381	ATCGCGTAGCACATTAGCGGACCTAGAGCTGGGCACATATTAGCGGACCTAGAGGTGTGTGGCAGATATACAGGAAGCACAAGATGAGGCAGCAGATCTAGAGGCAAATGACTTCCTTCTCCCTGCCTAGTGGTGACTGCCAGCATCACGCCCTCCCGGGAGAGGTGAGAAACCCCTCCACGCAAGCACTGGAACCTTCACAGTCAAGAGTGGCAACAGCTCCGGTTACTGGACTTGGGCCTGTTGAATTCTAATACTCTGTGACTCCACATCTGGGCTGAATTTTTGCTGAGTATGATGGAATTTACATGCTTCCTCCCTAGCCCCTACTTGTCTGTATAGTTG	345
XLOC_046340|-	chr9	91924104	91925824	6.64615	2.48111	-1.42154	0.1532	down	8.60922	2.28687	-1.91251	0.13665	down	4.37366	2.61793	-0.740418	0.39655	down	upstream	CKS2	NM_001827{chr9|+|91926112-91931618|91926112,91930084,91931287,|91926266,91930212,91931618,};		TCONS_00077433	chr9	-	91924104	91925824	GAAAGTTCCAGGACACGGAACCGTTGGGACGGAGGACCTGAAGGTGGAGTGAGGTATCACGGGGTTTGGTGATGACGTAGTCGGTCGAGGCCGGAAGCGTGGGCCACAGGGCTTTGAGCGGAAGCTGTCGACCTTGCACGGTGATGGCGCTCCTCGTGATCCCTTGTATCCCCTCAGGCTCGAGCCAGGAGCCTAGGTCCACTTTGAAAAGTAGTAAAAGGCAGAAAGGTTCTGCGGTGTGAGGGGGAGGGCGGCTTCGTGGTCGGCTGGGTCGGGGGAGCGCCGGGCGGCCGCGGCGTGGCTGTGTCCGGGGCTGCCCTGCGCAGCCGGCCGTTTCGCCGCCTGGTGCACTTGCTGAGCTTCCGGCCTGGCCCGTCGCGGGGCTCCTGGCGCCCCCCT…	1721
XLOC_034931|-	chr4	170540230	170541561	2.60803	0.75577	-1.78694	0.16255	down	2.65171	0.636477	-2.05874	0.20475	down	0.862398	0.546135	-0.659097	0.6199	down	upstream	CLCN3	NM_001243372{chr4|+|170541671-170644338|170541671,170557063,170601200,170608808,170610193,170611680,170613264,170618339,170625148,170628018,170634229,170641057,|170542214,170557239,170601358,170608908,170610381,170611803,170613471,170618885,170625335,170628417,170634446,170644338,};NM_001243374{chr4|+|170581212-170644338|170581212,170601200,170608808,170610193,170611680,170613264,170616762,170618…		TCONS_00058259	chr4	-	170540230	170541561	CCGGGACTGGGTCTCGAGGAGGAGGAGGGGTGCGAGGTGCCTGGCTCTGAGGGCCGCCGGGGCTGTGAAGCCTGTCATTAGCGATTAGCTCACGTCAGTCACTCACGCATCCCTGTTTGCCCTGCTGCTGACCTCGCGCGAGGCGGCCACCTTGTGGGAGATGTTTTCGTGAGGCAACAGACGCTGGCCGTTCCCAGCGTCACGCAGAGTTCGGATCCACTCTAGCGAGAGACCACAGCGTCCGGGAGCAGCTTGTGAAACTCTGGCGAGCGTCAGCCTTGAAAATAAAAAGTATTGGCAGCCGTCGACGAGCACAGGTTCCTAAAACTTAGATCGAAGAGAAGTACCAGCCTTCAAAAATAAACCAGCACCAAAAGCCCCCTGTGCTTATAGGTGACG…	1332
XLOC_016416|-	chr16	1525176	1526058	3.56956	0.323057	-3.46589	0.0765	down	16.5098	1.03956	-3.98928	0.0307	down	2.26932	1.64362	-0.465379	0.6928	down	upstream	CLCN7	NM_001114331{chr16|-|1494933-1525085|1494933,1497006,1497392,1497655,1498355,1498681,1498966,1499276,1500497,1501623,1502755,1503834,1504411,1505134,1505731,1506113,1507254,1507694,1509107,1510418,1510816,1511405,1511603,1524834,|1496718,1497087,1497569,1497715,1498485,1498767,1499094,1499328,1500667,1501717,1502894,1503895,1504466,1505251,1505796,1506207,1507338,1507757,1509188,1510528,1510949,1…		TCONS_00027504	chr16	+	1525176	1526058	CGCCCTAGAGAATCGCCGCGGCCCTGAGGACCCCGTTCTGCCCACGCGACTGCAAAGGCGGCCCCGTTGGGCTGAGCGCCGAGTGCTTGGGAGGCGAATGGCCGCCCCCGGGACCTCGGGCCCGGGAGTCGGGGCGAGGGAAGCGCCCGGGGCCTGAGGGCAGGAGCCGGCTGGAGGGGCTCCCCCAGGCCCGGTCGCCCGCGCCGATCGTGACGGAGCCGCGGTGGGGAAGGGAGGAGGGAGGCAGGGGCGAGGGCAGGCCTTTCCTTGCCATAGGCGGCGGCTAAAGACGTGAAGGATGAAATTAGAAGTCCCGAAGCATGCATCCGCCCTCGCAGTAGGCACTCGGGCGAGGGTCGGAGTGGAGGCTTCCTCCAGGCAGCCCCAGAGGGTCCTCCC…	883
XLOC_009578|n373462	chr12	7281696	7282395	1.01702	0.436721	-1.21957	0.46875	down	0.710422	0.373665	-0.926931	0.6539	down	3.04544	2.42792	-0.326932	0.77745	down	upstream	CLSTN3;RBP5	NM_014718{chr12|+|7282966-7311530|7282966,7285619,7286168,7287922,7288399,7288801,7289424,7290550,7293837,7294681,7295464,7295758,7301567,7302118,7303139,7303523,7310084,7310536,|7283308,7285742,7286364,7288131,7288549,7288987,7289706,7290663,7294000,7294735,7295622,7295907,7301794,7302289,7303285,7303659,7310287,7311530,};	NM_031491{chr12|-|7276279-7281466|7276279,7277224,7280835,7281298,|7276770,7277326,7281014,7281466,};	TCONS_00016017	chr12	+	7281696	7282395	GCAGGATCTGGGGCTGTCAGTCATCCAAAACTCAGCCATCCAAAGGTCAGTGTTGGCCTCCACCTCATTTCTGGCAGGCTTGGGAACCGTCCCAGGGCCTGAGGGGCAGTCTTTCCTGGGAGACACCTGAGGCTGGTCTGGCTGTGTGAGGTGGAGATGAGTTCCAACAATATCCTGAGATCCTGGGACTGAGTGATGTTGGAAGATGTGAGGGGAGGGGGTGAGGATGGCCAGCTGCCACCATGAAGAGCACCCTGTAGGCCTGGCTCTCAGAGCTCCCTCAGGTAGTGTGCTCAACTGGGACCCCAAAGTGGCATTCCAGACTCTTGGTCCTAAAGAGCCATTAGGAGGGAGGTGGAGCCCGAGGGGTGCTGAGTTCAAAGTCCGGAACAGACAGCC…	700
XLOC_019927|-	chr17	57694700	57696969	4.04624	0.905649	-2.15956	0.0593	down	4.09719	1.7582	-1.22054	0.34525	down	1.32053	0.425929	-1.63243	0.17265	down	upstream	CLTC	NM_004859{chr17|+|57697049-57774317|57697049,57721636,57724758,57725600,57728563,57733214,57737751,57738803,57741202,57742147,57743463,57743840,57744157,57746137,57751007,57752061,57754314,57756757,57758272,57758655,57759007,57759631,57759989,57760267,57760455,57760747,57760985,57761235,57762416,57762947,57767996,57771088,|57697534,57721844,57725027,57725762,57728677,57733388,57737949,57739004,57…		TCONS_00033190	chr17	-	57694700	57696969	TTTAGGTCCCACCCACGTACTTCCAGGTGCACGTGATACTGATGGGGAAGGGTCGGCTGATTGCTGCCAGAAATGGAGAGCTCGTTTTAAGGAAATGCGGCGTCTCCTGGGAGTGAAGAGGCTTTTGGGCCACCTTGAGGCATGACGGGTGCCGCTTCGTTTCCCTGCGACCGCTGCCTGTTTCGACTGAGCCCCTCACAGGAGGACGTGGCGGGGGCAGACGGGCGCAGCCTCCCGCCCTCTCCGTGACTCAGGGAAACGGCCTCGCCGCAGAGCGCTCCCTCGGCAGCTGGCTGCAGCACTCCTCCCCCGCCGGGCTTCAGAGTGGGTGGTTTCCTACAGCCTAGGGAGGGGGCCTGAAACGGGGTTTAAAATCTTCCCTGCCCTCACACAAGCCCT…	2270
XLOC_010812|-	chr12	6831906	6832538	1.48269	0.334196	-2.14945	0.25395	down	0.904716	0.214105	-2.07915	0.3885	down	1.02393	0	-inf	0.00675	down	upstream	COPS7A	NM_001164095{chr12|+|6833244-6841041|6833244,6833779,6837091,6837388,6838412,6839567,6839834,6840165,|6833416,6833984,6837167,6837477,6838615,6839673,6839986,6841041,};NM_001164093{chr12|+|6833448-6841041|6833448,6837091,6837388,6838412,6839567,6839834,6840165,|6833984,6837167,6837477,6838615,6839673,6839986,6841041,};NM_001164094{chr12|+|6833149-6841041|6833149,6833779,6837091,6837388,6838412,68…		TCONS_00018055	chr12	-	6831906	6832538	GAAAAAACCCTATGTGGttctcattttacagaaaaggaaattgaggctcataaaaatccaaggatttatcTGGAGCTTTTCAAACTCAAAACCATCTTTCTACTTCAATATGATACTTTAATAAAAACAAAAACAACTAACATTTCTATAGTGTTTTATATTTCACAACAGGCTTGCAGAAGGTCAAGTGAGGGTAAAGTTAATGACATCTTGGCCTTtgtgttaagccatgagcattacttaattcatctgatacaacgatctagtaattgttatctccactttccagatggaaaaactgaactcaggaaaattaagaaacttgTAAGTAATGGAAAGACAAGAAAGTGAAAAAGAGAAAGATAAAGAGAAATAGGACTCGTAGTCTGTTAGGGCTAA…	633
XLOC_023500|-	chr2	36582885	36583313	1.52065	0.60763	-1.32342	0.45835	down	1.79251	0.192656	-3.21788	0.3115	down	1.99632	0.63768	-1.64644	0.34935	down	upstream	CRIM1;LOC100288911	NM_016441{chr2|+|36583369-36778278|36583369,36623756,36668400,36669757,36691676,36704031,36706639,36726361,36737125,36739415,36740698,36744469,36749234,36764494,36771518,36774126,36775667,|36583766,36623930,36668643,36669878,36691798,36704214,36706837,36726490,36737282,36739537,36740908,36744685,36749456,36764689,36771641,36774314,36778278,};	NR_037631{chr2|-|36581891-36582713|36581891,36582230,|36582124,36582713,};	TCONS_00039121	chr2	+	36582885	36583313	GCTCCAGCCATAAACAAGCGCCCGGAGGAGCGGCGCAGGAGTGAGGCGAGCGGGGCGCGCGGAGCGGACGCCGCGGATCTTGTGCTGCGCCACCGCGCCCACTCGGCAGCTCGGGAGGCGGGGACCGGCCCGGAGGCTGCGCCGCTGCGGGGCCGGCCGACTCGGAGGAGGAGAGGGAGGAGGCGCCGCCGGCCCGGGCTGGAGCCGAGCGCAGCAGCCACCGCCGCCGCCGCGCCAGAAGTTTGGGTTGAACCGGAGCTGCCGGGAGGAAACTTTTTTCTTTTTTCCCCCTCCCTCCCGggaggaggaggaggaggaggaggggaagCTGCCGCCGGCGCCAAGGCTCGTGGGCTCGGGGTCGGCGCGGCCCGCAGAAggggcgggggcctcgccccg…	429
XLOC_006285|-	chr10	43632762	43633836	0.486385	3.38351	2.79835	0.07015	up	0.783047	1.52699	0.963517	0.5599	up	0.579298	1.1139	0.943237	0.49825	up	upstream	CSGALNACT2	NM_018590{chr10|+|43633892-43680754|43633892,43650344,43654162,43655941,43659313,43662451,43671398,43678697,|43634015,43651258,43654379,43656043,43659492,43662546,43671480,43680754,};		TCONS_00010519	chr10	-	43632762	43633836	GGAAGCTCCGCCACTGGCAGCTGGGTACCGATTCATCACCGACGTGTTTAAAGTATCCGTGTGTGTGCCTCCAAAAACCGTTTGTGGAGACAGCAGAGTGCCCGAGGCAGGAAACCGCTCCGGCCTGGAGGCGCCCCTGCCCGGACTCGTGGACTGCAGCGCTGTCCCGCTCGGAAGCCGATCCTGGGAGTCCGAGCGGGGCCGCGGGGCCTGCGTGGCAGCCGAGTCGAGGGCTTCGGGCCGCGGGGCTGTGGAGCGCCCCTTGGCGCTGGGCCGCCGGCAGccgtgagcgcatcactgcatttccctggaggaattcctcatctgttgaatgagggagttgAGGCGGACACGCTGGGAAATGGCTTCGAGCTCACACACTGATTTTCGTGAGTGGAA…	1075
XLOC_012079|-	chr13	37680452	37689950	12.85	27.7384	1.11012	0.0823	up	5.30649	43.5026	3.03527	0.01165	up	17.5454	26.1093	0.573474	0.3786	up	upstream	CSNK1A1L	NM_145203{chr13|-|37677396-37679801|37677396,|37679801,};		TCONS_00020238	chr13	+	37680452	37689950	CCATTTCAATATTTTTATGAAAGTTCACATCACAAATAACAAAACCCGTGCGATTATTTTGTTTTATGAGGAGATGGGATAGGAACTGAGTATAATCCTAACGGGGCAGTAGCAACGAATTTGGGGGCCAATGGCAGAAAGGCAGGAGAGAGAGGTGCAGCTTTGAAAGCAGGTATTCTCACTTTACTGTCTCACATAAGTTAGTGCTGTTAACTTTTCTGACCTGCATCAATCTATGGCGAGAGAAGGAGCTGGTTTGAGACATAGACGGGCATAGAACATTATAAAGTGCTTTAAAACATTTTTAAAGTCCACTTCAGACAAATATGTGAGGTGGGTAGCGCAGTATATTACTTGGCTTTGCAGCAGGaacaactcgcaaatctcagtggcttacaa…	9499
XLOC_019270|-	chr17	8151941	8152503	0.624433	1.08694	0.79965	0.6482	up	0.533865	1.76842	1.72792	0.39415	up	0.361194	1.10117	1.6082	0.3658	up	upstream	CTC1;PFAS	NM_025099{chr17|-|8128138-8151413|8128138,8131820,8132044,8132459,8132619,8133208,8133611,8133880,8134593,8135043,8135220,8135678,8136223,8137772,8138066,8138370,8139148,8139375,8140692,8141348,8141709,8146302,8151321,|8131637,8131947,8132210,8132524,8132764,8133286,8133786,8133969,8134787,8135133,8135545,8135793,8136350,8137973,8138244,8138603,8139277,8139660,8140837,8141560,8141947,8146466,8151…	NM_012393{chr17|+|8152595-8173809|8152595,8157176,8157483,8158344,8158819,8159122,8159584,8159841,8160152,8161124,8161388,8166237,8166426,8166892,8167092,8167529,8167787,8168212,8168605,8168873,8169179,8169551,8170070,8170345,8170689,8170868,8171850,8172271,|8152657,8157397,8157619,8158450,8159009,8159228,8159725,8159966,8160281,8161256,8161517,8166311,8166583,8166954,8167254,8167655,8167919,8168…	TCONS_00032188	chr17	-	8151941	8152503	CTTGGTGGGGAGAGGTTTATCCCCAGGTGGTTTCTCCCACAAATCTGTCTTGAACTGACGTTTGTGAAAATACATTCAGTTCCCCGTCCCCGCGGGGACAGTTAAGTAATGACATCAGTTAGTTAAGGCCATAAAGCAAGCATGTGAAAGTTGTGCTTTGGTGGCATTACGAGGAAGCCCTTCTCTGCTTGGCAAGATCAGGGAGACTGAAAGATGCTTAGAAGTCATCCACCAGGCGGGCTGTGTTTGAGTTCCTGAGCTCTGCTACCCCATCCATCTGAAGGCCTGCGGGATGCCGGACAGGATGTCACTTAGGAGGGAGACGGAggctgggcgcggtggctcccgcctgtaatccgagcactttgggagcccgaggcgggcagatcgcttgagccc…	563
n339252	chr16	67595314	67596212	0.872739	0.737029	-0.243829	0.8676	down	0.744279	0.203323	-1.87207	0.40395	down	1.37109	0.584322	-1.23048	0.38435	down	upstream	CTCF	NM_001191022{chr16|+|67596309-67673088|67596309,67605050,67650647,67654599,67655344,67660457,67662272,67663300,67670592,67671590,|67596627,67605167,67650781,67654720,67655494,67660618,67662455,67663436,67670754,67673088,};NM_006565{chr16|+|67596309-67673088|67596309,67605050,67644726,67645853,67650647,67654599,67655344,67660457,67662272,67663300,67670592,67671590,|67596627,67605167,67645516,67646…		n339252	chr16	-	67595314	67596212	GCTGGTGGGCTCTGCCGGCGCCGCGGCGTCCTGGCTCCCGCTGGGTGGGGCTTCCTGGGCGGAGGCCGCCGCCCCTGGGCGGTGCCGGATCCAGTCCGCTTGACCTTATTCCCTAGCTGCTGTCTCCGGCCCCCTGAACCCGTACAGGGTTGGGGAAGTGGGGGTGGCTGGAGGAAGCGCGCGCGGGGCAAGCCAGTGGGGCTGAGGAGGCTCCCGGGCCCGGCCCCGCCCAGTCTCCGCCCCAGCCAGGCCCGACCCGCCCTCCGAATGTCTTACAGCTGCCCGCCCCAGAGTAAGGCCCGGTCGGTTCCCGCGCGCTCCCAGCTCCGTGCCCGCGAGCGACGACTGGAAGGGCTGTCCTTGCTCAGCGGCTTTTGGTGATCTCTCCGCCCTAGAAGA…	915
n339930	chr18	77437287	77439358	0.925542	2.50388	1.4358	0.2084	up	0.939907	1.5274	0.700491	0.62395	up	1.28171	1.28755	0.00655818	0.98775	up	upstream	CTDP1	NM_004715{chr18|+|77439800-77514510|77439800,77455224,77455976,77457859,77464766,77470345,77472971,77474490,77477534,77477809,77488906,77496354,77513651,|77440261,77455308,77456070,77457988,77464917,77470436,77473138,77475528,77477676,77478016,77489069,77496521,77514510,};NM_001202504{chr18|+|77441429-77514510|77441429,77455224,77455976,77457859,77464766,77470345,77472971,77474490,77477534,774778…		n339930	chr18	-	77437287, 77437758	77437756, 77439358	AATGCCTTGCGCGCCGCGGGCCCAGAGACGTGAGGCTGTCGGCGTCCTGGTGGCCCCGCCTCGTGTCCCCCCCCGGACCCCACGCCGCGGGAGCTTGGGGGCTGCGGTCTTCTCTTCCTCCGACCTCACCTTCGATGCGGAAGCGCAGGGGCAGGTGCGCCGCCCTCGGCCCGCGCAGGCGGTGGGCCCGTCTGGGGCAAGGCGCCCGGAAGCGCCTGGTTGGTTCAGAAAATCGGACCGCAGCGGGAGGGCGGGCACCGGCGCGTGGTCTCAGTGGCCCCAGGCGAACCCTGATGAGCAGCAGCCGCAAGTGGCTTACTAAAGGAGCCACTTTCTACGTTTGTCTGGAATTTACGTGAATTAAGCTGGCGGGCGGGCGGCCAGGCCTGTAGTCTCAGC…	2072
XLOC_024385|-	chr2	136875852	136878806	1.33225	2.38736	0.841548	0.43745	up	1.73035	2.87994	0.734971	0.60565	up	0.669942	2.6974	2.00946	0.06295	up	upstream	CXCR4	NM_003467{chr2|-|136871918-136875725|136871918,136875615,|136873482,136875725,};NM_001008540{chr2|-|136871918-136873813|136871918,|136873813,};		TCONS_00040609	chr2	+	136875852	136878806	cggagaggtgcgcggcTTGGGAAGCCCAGGGGACCCTGCTGTTTGCGGGTGGTCGGTAGTGAGTCCGGAGCCGGACAGGACCTCCCAGAGGCATTTCCTAAGTTTGAGGGAAGCGGGATGCGCCTGAAGACAGGTGGGAAGCGCGGGCTAGGAACGCGTCTCTCTGTGGCGCGTCCATCCTTGCTAAAGTGGATGGAATTCCAGACCTGGGAATGCtacagtagagacactgaggcccagggaaggggagtgacttgctggagtaacccaaccagtaggcggcaatgctggaagtagggccaagcttccaacgccattccccgcgctttcagcAGACGCAGCCCATTCAGGAGGTAAAAGGAGTAAAGATCCTTCCTTCGGAGGATGTAGCTATACTTG…	2955
XLOC_001897|-	chr1	202936514	202938477	1.03459	1.20952	0.225369	0.84865	up	0.486736	2.00386	2.04157	0.2005	up	0.452885	0.998233	1.14023	0.35935	up	upstream	CYB5R1	NM_016243{chr1|-|202931000-202936404|202931000,202932193,202932769,202933739,202934498,202935014,202935655,202935876,202936318,|202931827,202932293,202932855,202933823,202934628,202935121,202935728,202936026,202936404,};		TCONS_00003156	chr1	+	202936514	202938477	ctagcaggaggtggcggcggcggggccttttgggggcggggtccggcagaggcggggctgggcCCCTCTGCGCGCCACCCTTTCCCTCCGCTACTCGGTGGCTCAGGGTCTCCGGTGCTTATTCAATACttttttttttttttttgagtcggagcctcgctctgtcgcccaggctggagtgcagtggcgcgatctcggttactgcaacctccgcctcccagtttcaagtggttctcctggctccgcctcccgagtatctgggactactggcgtgcgccaccacgcccggctaattttttttttgtatttttagtacagactgggtttcaccgtgttggtcagggtggtctcgagctccagggctcaaataatctacccgcttcggcctcccaacgtgtt…	1964
XLOC_040857|-	chr7	25165259	25165988	0.612374	0.481723	-0.346211	0.83735	down	1.12008	0.530254	-1.07885	0.5663	down	1.18743	0.382453	-1.63449	0.3194	down	upstream	CYCS	NM_018947{chr7|-|25158269-25164980|25158269,25163569,25164818,|25163468,25163746,25164980,};		TCONS_00068329	chr7	+	25165259	25165988	CTTGGGCGTGGTGATGTAATGAGCTTTGAGCAGGGCGTTTTGCCGGTCCAGGAAAAGACGCCCTAATTTTGGCGCACCTAGAGGTCTCCTAGCTACCATCTTGTCAGCAGGCGACCTTTACCCAGACTCTGTCCTACTACCACGGCTGGCGCCAACAGCATCCTAGAGGGACAGCCTGGAACCAGGAGTTACACGAGTTGGGCACCAGCTCGTGACCTTGTTCTAGTTCCACCTATACTCTGTTACTTTCAGTCACATTCCAGCTCTCCGCTTGATGGACGCCCCAAGACTGAGGAAGGTGCTGCATTTGCGGCAGAGACAGGATTATCCCTCTGGAACTGAAAAATAAAATTAAGAGGATGCAATGATAACATTTATGTACCTTTTAAaatttttatg…	730
XLOC_029652|-	chr22	38902678	38903818	1.35973	0.433285	-1.64993	0.267	down	1.0729	0.711382	-0.592816	0.7233	down	1.03115	0.982557	-0.0696456	0.957	down	upstream	DDX17	NM_001098504{chr22|-|38879442-38902345|38879442,38883877,38888060,38889714,38890025,38890634,38890890,38891800,38894089,38894444,38895404,38897134,38901955,|38882445,38884120,38888120,38889776,38890136,38890807,38891051,38891942,38894155,38894578,38895504,38897285,38902345,};NM_006386{chr22|-|38879442-38902345|38879442,38883883,38888060,38889714,38890025,38890634,38890890,38891800,38894089,388944…		TCONS_00049513	chr22	+	38902678	38903818	CCGCGGCCGGCTTGAAGAAGTTGCTTTGCAGAGACAATAACCGTCCTCCATATTGTTATCAAGTTTCAGAGTCCTCTGGCGCCAGAGGCCGGGAGGGTCTTAAATTCCGTGGCTGGCCTTCCTATATGGCGCCGCCAGCCCTCTCGCCCCACCGCCCTGGGCCCGCTGAGAATGGCGGCGGGCCCCGGCGCCATTTCCTTTCCGTTGCCTTTCGCTGCTCTGTCTCCGGCAGCCATGATGGAAGAGCCGTGTCCCTTTCTTTCCGGAGTTTGTGAGGTGGCGATGTCCCTTCCAGGTTAAAGTGCCCTCAGCTACATTTGGTTCACACTGAGGTGCATTTTCTGAACCGTATATTTTTACCGTCCCTGGCCGAGCACAGCTGTTGCTAATACAGAAACA…	1141
XLOC_007185|-	chr11	9287062	9287656	6.46407	0.182393	-5.14732	0.198	down	1.18377	1.16715	-0.0204017	0.959	down	0.891518	0.634768	-0.490035	0.7639	down	upstream	DENND5A	NM_001243254{chr11|-|9160374-9286873|9160374,9163520,9164268,9164949,9165643,9166541,9167216,9168576,9171627,9172226,9173904,9182259,9187382,9191402,9192173,9199678,9200404,9202313,9215040,9225206,9228219,9229107,9286507,|9161401,9163655,9164392,9165032,9165825,9166660,9167362,9168698,9171756,9172311,9173989,9182412,9187514,9191496,9192324,9199913,9200620,9202631,9215228,9225864,9228329,9229179,9…		TCONS_00012023	chr11	+	9287062	9287656	GCTTGGTCGCCCGCAACTGCCACTCCCCCGGGATTGAGACTCCTTTAGGGAGGGCTGAGGAGGTGCGAGAAGAGTGGGCGCAGCCTGCAGAGCCGGGCATTTGGCCCATGCTCTGCCCCCAACCACCCACCCAGCAAGCAGAGGTCCAGAGATCTTAGCGCGGCCTTGCCATGAGGATGGGGTCTCACGACTGAGCTCGGAAGCTCACCTAATCCTAGCTGCAGCGTGTCAGCCTAGACCCCAGACAGGGCCTTCTCCCTGTCCTCTCTTTTGGCAGGGGCGGATgagccggttttatatttacccttattttacagacggggaaactgagtctcagaaagaagcaaggacttatccaaggttacgctgagtctaagagacataagcctggtctggaat…	595
XLOC_030049|-	chr22	32148658	32149850	2.62868	0.672622	-1.96647	0.15195	down	1.38464	0.62686	-1.1433	0.48905	down	1.16547	0.880186	-0.405035	0.75275	down	upstream	DEPDC5	NM_001136029{chr22|+|32150847-32303020|32150847,32154531,32156641,32160960,32162570,32164799,32174084,32179892,32180799,32188018,32188730,32193585,32194567,32198689,32200147,32200827,32202107,32205596,32206506,32210977,32215007,32217487,32218678,32229900,32232984,32234670,32239080,32239630,32241003,32242819,32253430,32257353,32266575,32269240,32270258,32272142,32275510,32289567,32293467,32297727,…		TCONS_00050209	chr22	-	32148658	32149850	GCCGGGGGCGGGGCGTCGTGTGCGGCCTCTTCCTTGGGCCACCTCCTGGCGTTTCCTGCCCTCGAGCACTAGAGCCTCCCGCCCCACGGAGGAAATCCATTTCCTCCTAGTCTATCCGAAGTAGATCCATGGCCACAGAGCTTCGTTTCCGACTCAGTGATCTCCCCACAGGGGAAACGAGATCCGTCAGAGCTCCGTTTTCTGTTATATGAACGAGGTTAATGACTCATGTGGCCTCATTGGGCAGCTAAGAGGCGCCAACGAGAGTTTCTGGGAGGACTTCTGTAAAATGCAAGGGGCTGAGCACGCGAGAGTTAGGGTGATGGCCTCTGCTGGGAAGTGTCCACTTACGGGGGGCTTTTCAAACCCTTGCAAACTCTAAACGACGTTCTGCGCCCC…	1193
n372558	chr11	71159586	71163182	2.27943	1.17318	-0.958245	0.4838	down	3.35327	0.635046	-2.40063	0.18765	down	1.14463	0.685887	-0.73884	0.6068	down	upstream	DHCR7	NM_001163817{chr11|-|71145456-71159477|71145456,71148857,71149924,71152272,71153308,71155038,71155900,71158655,71159358,|71146885,71148989,71150129,71152486,71153399,71155261,71156004,71158780,71159477,};NM_001360{chr11|-|71145456-71159477|71145456,71148857,71149924,71152272,71153308,71155038,71155900,71158655,71159335,|71146885,71148989,71150129,71152486,71153399,71155261,71156004,71158780,71159…		n372558	chr11	+	71159586, 71162736	71159931, 71163182	CCGGACTCGAGATTGACGGCCCAGGCCCCGCCCTGCCGCCCCACCGGCCCGCCCGGGCCCTAGTGGGTGGGCGCAGCCTCTGGCGCTTCTTCGGGATCCCAGCTGACCAGCTGGGGGTGGGGCGTGGCGGAGTGGCCACGTGGGCCGCGCGGAGAACGCGCCAGGCTCATCACCTGGATCATCGTGCCTCAGTTTCCCCCTCGGCAAATGGGGCTTCAGCGGCTCGCGACGCACATTGATGGAGCGTATGTCCAGGCGCCGGTGCACCGCAAGGAGCAAAACAGACACAGTTCTTGGTCCTAGGGCTCACGTCCCGGGGCGAAGAGGATCCTCCATAAACGATCAGCCATAGCAGCTGTGATTGGACAAGAGACTGATTTCAGTGACTTTCTCCTAATA…	793
XLOC_030323|-	chr3	5227492	5228448	0.435196	1.12046	1.36436	0.499	up	0.530082	1.69436	1.67645	0.419	up	0.60509	1.41888	1.22953	0.44675	up	upstream	EDEM1	NM_014674{chr3|+|5229358-5261650|5229358,5236893,5241276,5243437,5244650,5246751,5248837,5249777,5251859,5252804,5255003,5257513,|5229999,5236966,5241380,5243609,5244834,5246926,5248958,5249948,5251933,5252901,5255207,5261650,};		TCONS_00050646	chr3	+	5227492	5228448	GCTTGTGGAATAAGCTTTACAGTTTTCTATGAAGATTAAATAAGCACACATGTCAAAGTGTTTTGAAAACCATCAGTTTTACTATGAAAAGCATCTTTCAGGAGTTGGATGGTTTTCTCTGGTTATTAAAAGATTTATTTTTATAAGAGTTTTTCTCTAACATCAAGACAGAAGCTGTCCTCAATGTGGCCTGCAGTTAACCAGGTCAAATTTAAGTTAAAATTTGCAATAAAGTAGCCCCGGAAGGAAACATGCAACATGCAACTGAATATTCACATTCAGTTTGCAAGTTCCAGGAAGGCAGAAGTTCAGGATCAAGGGCTGGAGCTGGGCTGCCAGCACAGTCCCTAGGCATCCTTCACAGAGGGGAAAAAGCAGAAGCTGTGTAGTCTAAAGACC…	957
XLOC_043160|n346279	chr8	22550970	22555528	1.50116	6.35422	2.08164	0.0204	up	0.29325	2.31951	2.98362	0.0471	up	2.25783	2.61674	0.212832	0.7758	up	upstream	EGR3	NM_004430{chr8|-|22545173-22550815|22545173,22550303,|22548995,22550815,};NM_001199881{chr8|-|22545173-22550093|22545173,22550011,|22548995,22550093,};NM_001199880{chr8|-|22545173-22549902|22545173,22549814,|22548995,22549902,};		TCONS_00072353	chr8	+	22550970	22555528	GCTCACTGCTGCCCAAAAGCTCCCAGCCAGGGAACTCCACCAGCCTATTTATCTGAGCCCCGGGAAAGCTCCGTGACGTAGCTGCCCATATATGGACAGACAAAGCCCAGCCGAAGGGGCGCGACGTCACAATGGAAGCTCCTCACAATGGAACATTAGAAAGCAGGAAGCGGGCCGCAGCCAACGTGCGGCGCCCGCACCGCTCGCGGCTCTTgaaaaaaagagaaggggagaagaaacaagaagaatgcgagaagagagaggaaagaagGATACAGCTGCATGCAAAGCGCAAAGCGCGTAGCGTGGAGTCGAAACACCAGTAACTCATTGTGTGTGTTTATTTGAGGTTTGCGTTAGGAGAGCGCATTGGGGAGAGGTGGGCGGTGGGGTGGGGTT…	4559
XLOC_030117|-	chr22	38244682	38245185	1.32395	1.7519	0.404073	0.7958	up	1.38477	2.23343	0.689619	0.6945	up	0.424041	1.14062	1.42755	0.44655	up	upstream	EIF3L;MIR659	NM_016091{chr22|+|38245378-38284789|38245378,38246021,38247286,38251571,38254685,38258975,38259278,38266182,38270376,38271847,38273680,38282771,38284432,|38245489,38246070,38247497,38251651,38254747,38259045,38259352,38266354,38270531,38272018,38274178,38282852,38284789,};NM_001242923{chr22|+|38245378-38284789|38245378,38246021,38247286,38251571,38254685,38266182,38270376,38271847,38273680,382827…	NR_030396{chr22|-|38243684-38243781|38243684,|38243781,};	TCONS_00050315	chr22	-	38244682	38245185	ccccgtctctactaaaaatacaaaattagccgggagtggtggcgcatgcctgtaattccagctactcgggaggctgaggcaggagagtcgcttgaacccgggaggcggaggttgcggtgagccgagatcgcgccattgcactctagcctgggcaacaagagggaaaactccgtctaaaaagaataaGAGGGTTACAAGTAGCCTGAATTTTCCTCTCTTCAAATAGGGACTTCTCAAAGAAGGTGAATCTATAATAGTGGTGTAGATTCAGATATAAGGACACGTATTTGGCGTAAAGGAGAGGCAAAGTTAGAGGAACCAGAAAGAATGCTACACAAAAGATGGCCGGCTTCTCGCGTGAAGGAAGATTCGGATACGGGGGCCTGATGGATTTAGTTG…	504
XLOC_035651|-	chr5	95297811	95299421	1.18674	2.77762	1.22685	0.29925	up	0.548603	0.615481	0.165953	0.92595	up	0.729154	1.57459	1.11068	0.34485	up	upstream	ELL2	NM_012081{chr5|-|95220801-95297775|95220801,95224789,95226806,95231331,95233943,95236396,95236659,95242226,95249474,95255127,95278705,95297278,|95224691,95224834,95226978,95231395,95234514,95236484,95236784,95242486,95249638,95255249,95278753,95297775,};		TCONS_00059539	chr5	+	95297811	95299421	GCCGGCCGAGATTGGCCAGGCTGGCTTGGGGACTCCCCTGCTAATTGGAAGTCCAGGTTGCCTGGTCTGGTTACCTGGAGTTGGAGCCCCGCCCCTGTGGGGGATAGTAGTGAAAAGTCAGAATTGGGGAATCTCGCCCTACGCGGGTGGTCCTTGGAGAGGAGGATCTCCACCTCCACTATGTAAGGGGATGGCCGTGACCAAATAAGGACTTTGTTCCCCGACGGCTGCGGAAGCTGTGGAACTTGGTGCGTGCGTGTGGGGGAGGACGCAGCAGGAGGACTCGCTAGAGAGCTGCTCCTCAAAACTCCTAGTACTGTAGTTGAGCAAACGGCATTGGGAGGAAACTGCTCACTCTAAACTTGAAGTTATCGGGTGCCACACGCAGAGCTTATaaaa…	1611
XLOC_030161|-	chr22	41486439	41487651	5.48445	1.24591	-2.13814	0.07595	down	2.43636	2.03355	-0.26073	0.8565	down	4.2071	0.964632	-2.12477	0.07155	down	upstream	EP300;MIR1281	NM_001429{chr22|+|41488613-41576081|41488613,41513190,41521867,41523490,41525893,41527391,41531816,41533656,41536143,41537051,41542742,41543840,41545041,41545764,41547836,41548209,41550998,41553172,41554415,41556645,41558726,41560056,41562602,41564452,41564724,41565506,41566409,41568502,41569626,41572250,41572776,|41489102,41513825,41522044,41523752,41526007,41527637,41531910,41533794,41536261,41…	NR_031694{chr22|+|41488516-41488570|41488516,|41488570,};	TCONS_00050380	chr22	-	41486439	41487651	CGCTCACACAATGGGGGAAGTGGAGCCGGGGGCGGGGCCTGTCCCAATCACGGGATCCGCCCTAGGCCCCAACGCGGTTAGCGCTTCCGCAAACTCCCCCGGCGTCACCCTGTGGCTCCCTTTAAAGGGGAGGATTTTAAGAGTGGGGAGGATTTTAAGGGGGGAGGGGCGGGGGCGGACTCAGAATCTATTTTCAGTCGGTGGATAGTTACGAGGGAAGGTTCCTGCCTTTGGTCTCTGCGTAAGGGACCAGTGGGAACCGGGACGACGGAACCCCGGAGCTGCTCCGAGGAAGGCGCCAAGTCGCCACTCAGGTGGCCAAATGGGAGCGCCCGTAGGGCGGCCCTGCTCTTCGGCCCTTGGGTGGCGGGTCCCCCAAAACCCCGGTCGAATTCACCA…	1213
XLOC_028681|-	chr21	33784054	33784636	1.42564	0.845197	-0.754251	0.62285	down	1.42164	0	-inf	0.01045	down	1.14638	0.523052	-1.13206	0.5025	down	upstream	EVA1C	NM_058187{chr21|+|33784751-33887697|33784751,33825619,33829904,33840003,33867336,33873724,33876235,33887123,|33785321,33825816,33830028,33840156,33867480,33873805,33876325,33887697,};		TCONS_00047607	chr21	+	33784054	33784636	CCTCCTCCCTTCCGCCGGCCCCGCGCGATCCATAGGGTTTGGGTCGCTGGGCGCCAGGTACCCGCACCCGGCAAGCAGCCACGGAGCCCCTCGCGCACTTGTCCTCGATACCCTTGAGTTGGGGCTACGCAGGCCACTCCTAGGCCACTGGCTGGGCGTCCGAACGTGGGTCACCCCGCGCACAGTCTAGAGGTTCAGAAAGATGCTGTGGCCCACTTTAAAACAAAGCCCAATTATTAGCGCTCGGCGGCTGTTTGCGCCGGTGCAGTGTCAGATCCCCCAGCGCTGCGGACAACCAGCACCCAAAGGAAGCCGAGCTGGAGCTAaagatcccggctccggagccatctgaccggttttgagacctccagctcgtcgccgtcctggctgcgagagctt…	583
XLOC_018967|-	chr17	74099982	74100336	1.3345	0.647	-1.04446	0.558	down	1.14747	1.08445	-0.0814899	0.9058	down	0.504129	3.63868	2.85155	0.2263	up	upstream	EXOC7	NM_001282313{chr17|-|74077073-74099652|74077073,74080086,74080328,74080597,74081394,74081757,74082160,74082934,74083734,74084140,74084544,74084851,74085255,74087223,74090494,74093876,74097351,74097759,74099441,|74079831,74080220,74080370,74080661,74081490,74081878,74082226,74082973,74083801,74084203,74084643,74085004,74085401,74087316,74090662,74094099,74097457,74097944,74099652,};NM_001145299{ch…		TCONS_00031632	chr17	+	74099982	74100336	TTCGGATGCTGCAAGGGACCTCGACGCGGGTTCCTTGCCTCAGCAGAGGTTTTCGATCGGCCTTATGTCCCGCGGCTGGCAGGACACTTAGAGCTCACTTGCTGTTTTCGTTGAAAGACCGACCCTTTTGATAAAGACTGCTGGGGAAGGCGACGAATTCCTTTCCCCAGGTCGCATTCTATGGGCAGGCACCAAGGCCAATTGCGTTTCCCACAAAGCCCCGCACGGAGCAGGTGACACAGTAGATGCCTAACGTGTGTCCATGTAATGAACCAGGGGCTTGTGTACTTGTTTCCGCCTTCCACCCTGCATTACGCAAAAACGTATCCTGTGGGCTGGCGGGGCTGCTCCGGAG	355
XLOC_011328|-	chr12	62587431	62587869	0.54887	1.75268	1.67503	0.36035	up	0	3.1517	inf	0.0061	up	0.874318	2.65558	1.6028	0.31085	up	upstream	FAM19A2	NM_178539{chr12|-|62102028-62586620|62102028,62147402,62148652,62261100,62585039,|62104198,62147527,62148805,62261207,62586620,};		TCONS_00018958	chr12	-	62587431	62587869	ATTTAATCACATGGCATAAATCTTTTGAAAGAGACTATCTGAGAGATCCTTGGAAACAAATGATTGCTGTATACTACTAGACAAAGTCAAATATGCCATAGAGCAATTAGTTACGGTAAAACTTGCCTTGTTTAGTTTTGGTGCTTTGTTTTAAATGATTTCAACTAGTCTCAGCTATTTAAAAAATACATTCTTTTCTTTCTTTATGACTGTGCTAATTTAGATTATCAAGTTAAAATAGAACTGCTCCAGAAATTCAGAGTGAATGGAAGGGTGTTTAATAATAACTTTAATACACATTTTACAATTTTTGAACATACAGAAACATTTTGAAAGCAAACCCCCAGCTCAAATAGTAAGTTCACAAAAATCTAAATGTTAAGGTTACAGATGGGACCT…	439
XLOC_028457|-	chr20	58507531	58508363	0.664572	0.927437	0.480823	0.7547	up	0.440938	1.49125	1.75787	0.3546	up	0.430439	0.885043	1.03994	0.49465	up	upstream	FAM217B;SYCP2	NM_001190827{chr20|+|58515443-58523702|58515443,58517252,58517481,58519450,|58515590,58517364,58517567,58523702,};NM_001190826{chr20|+|58508818-58523702|58508818,58513044,58517252,58517481,58518994,|58508908,58513167,58517364,58517567,58523702,};NM_022106{chr20|+|58515443-58523702|58515443,58517252,58517481,58518994,|58515590,58517364,58517567,58523702,};	NM_014258{chr20|-|58438617-58507209|58438617,58440442,58440627,58440861,58441347,58441549,58442765,58443467,58443889,58444852,58448910,58450325,58452439,58453062,58455357,58456020,58456491,58456999,58457149,58460982,58461761,58467044,58467622,58468196,58468578,58470491,58471483,58475192,58475798,58476716,58482418,58486804,58487427,58489029,58489163,58490219,58490519,58491540,58494212,58494547,584…	TCONS_00047266	chr20	-	58507531	58508363	CCTGCCTGGCCAGCCTCGGCCTCGGGGATGGGAAATGGGCGCTCGGAGCCGCCCCCGCGCGTGGGCGACTCGGTCAAGGTGGCTGAGGCGCGGGGCGGTGCGCTTGGCGAGCGGGGAGCAGGCCTGGGGCTGCGCGCGTCGCCGGCCCGAGGAGGCTGAGGGGTGCGGGAGAAGCGGTGGCGACGGGAGCCCTGGGGACCGCTGCTCGCCTGTCTCCGGGACATCTGAAGGGGGGTTGGCGCTGCGGCCTGGGGCGCATCTCGGGTGTGTGTGTGCTTTGTTGGTTCGGGGGTGACCCTGGGAAAAGGGTCACCGTGCCGGCGGTGGGAGCAGGGACTTCGCCTTCGGCCTCGTTGTTGCCACTGCCGGTTCCACTTAGGGAAGAAGGGAGTGCGCGCA…	833
n337888	chrX	152864799	152865337	1.10309	0.421649	-1.38743	0.46275	down	1.47943	0.403854	-1.87314	0.37575	down	1.53747	1.46927	-0.0654526	0.9526	down	upstream	FAM58A	NM_001130997{chrX|-|152853382-152864632|152853382,152857963,152860004,152861461,152864419,|152853852,152858191,152860137,152861645,152864632,};NM_152274{chrX|-|152853382-152864632|152853382,152857963,152860004,152861461,152864419,|152853912,152858191,152860137,152861645,152864632,};		n337888	chrX	+	152864799	152865337	AGCGGAGGCGCAGGCGCAGAGGCCGACACCACCGGGCGGCTGGTATGTGTCCACCGGCCCCTAGGCGCCTCGAGCCCCGCCCCTGGGAGACGCAGGCTCCTCCCCGCGGAGCGAGAGCCCGCGGAGCTGCTCCGAAACCCGCGGGAGGGCACCTCCGGTCACCCGAGCCGCAAATCCCCGCCGTCCGAAGAAGGTGTCGCCCCGGGCTGGCGGCCCAGCGTGGCTTAGGCCAGGTACAACCGGCAGCGCCCGCCAAGCCCTGGGCTAGGGACGCCTGCGGGAGTTCACGGGGAGGCGCCGGTGTCTGAGGTCTGAGAAGACAGCGGCCACCGGAAAAGGTGCTAATGTTTGCAGACCCCGATCCATCGACACCCCAAGGAAATGCTGTGCACAAAATTC…	561
XLOC_015137|-	chr15	64386232	64387733	3.08167	0.229076	-3.74982	0.0445	down	2.0934	0.813999	-1.36275	0.36915	down	1.97149	0.436092	-2.17658	0.1004	down	upstream	FAM96A;SNX1	NM_001014812{chr15|-|64364760-64386207|64364760,64367690,64380885,64385843,|64365227,64367736,64381050,64386207,};NM_032231{chr15|-|64364760-64386207|64364760,64367690,64373300,64380885,64385843,|64365227,64367736,64373350,64381050,64386207,};	NM_003099{chr15|+|64388082-64436433|64388082,64404771,64410315,64410986,64415701,64418277,64419372,64419929,64422114,64422426,64423885,64426862,64428528,64429059,64429766,|64388371,64404883,64410443,64411053,64415745,64418419,64419451,64420005,64422228,64422520,64424091,64427006,64428609,64429131,64436433,};NM_148955{chr15|+|64388082-64436433|64388082,64404771,64415701,64418277,64419372,64419929,…	TCONS_00025489	chr15	+	64386232	64387733	GTGAGCTATTTTCTTCGGAAGGCAGCGAATTGTATTCTGGGACTTGTAGTGTCCGCCTGGTAGAAGTGGATGTAACGGTCTGTTAACCGCGACTGACTCACTCAGTATCCGTGATAAGTTAAAGATGAATCCTGAAGGGGTAGGGGAAAGGAGATCTTGAGTTCTCCAGCACGGAGACTCTTTACAATTATTTCTCCGCGGGATCCGCTGACAGCCAACGTCTTTCTTACTTCCTGATCGGACAGGAAGTAGGTTTCAGTTGCTGTGAAAAGGGATGTCATGGGAAGCCAGTGAGGTAGTCAGGTATGGCATGGGGAGGGCTTTTTGGCTTTCTCGTCTCCTAAGGGACTCAGTCCAGCACAGCTTCCCACCTTTGAACGAATATTTCTGCTAATGGCC…	1502
XLOC_018935|-	chr17	72869620	72870145	3.5868	0.43749	-3.03537	0.13915	down	1.41613	0.418774	-1.75771	0.41925	down	3.45111	0.609985	-2.50022	0.15205	down	upstream	FDXR	NM_001258012{chr17|-|72858618-72869156|72858618,72859197,72860017,72860269,72860601,72860945,72861840,72862252,72862567,72862905,72868160,72868990,|72859069,72859368,72860189,72860469,72860686,72861053,72861942,72862366,72862690,72863127,72868258,72869156,};NM_001258016{chr17|-|72858618-72864876|72858618,72859197,72860017,72860269,72860601,72860945,72861840,72862252,72862567,72862905,72864667,|72…		TCONS_00031587	chr17	+	72869620	72870145	GAGCTCCTTCCCGGAGCCCAGCAGCCTCCTTCTTCGACCCCGGGTGTTGTGCCGATGTAACCCCTCAAATCCCCGTCTTTGCCGGGCCAGGGAGAATATTAAACCCTGGAAAGCTCGTCCCACCTCACCTCCTTTCCCATTACATAGGTGAAGAAAAGCGGGGCGGGGCAGTGGCTTACGTATGGTACTAAGGACAGAGCGTCCGACCCCCGTGCAGCCAGCCgagccgggaccagagttgaggtactcccctcgggttcagaatttaagggggctccaaaacactcagtaatcaagataaatataatactgcaacgttttaaaaggtcaaaagtaatgcaaaaagtctatgatcaaaatgtttttaaaaataaggacaggatccgtaGTCACAGCTGA…	526
XLOC_022002|-	chr19	58339454	58339720	3.04652	2.5252	-0.270766	0.86955	down	1.31902	1.0352	-0.349557	0.8209	down	1.3993	0	-inf	0.0661	down	upstream	FKBP1AP1	NR_024162{chr19|-|58336666-58338830|58336666,58338804,|58338283,58338830,};		TCONS_00036685	chr19	+	58339454	58339720	aaactctttcttttacaattctcctgtcctgataaattggctctatctgggcagtgggcaaaatgaacccgctgggtgtttacaCATTCATTTTAACAATACAATAATGGTTATTAACCTTTGCATTAATCTCTGCTTCCAGTGGAAGAATTTTGCATCAAAGGACCACTTGAAATGATAGGTGAATTTAGATCTATAGCCTTTGGGAGCACCTACACTAACTCTGAAATAATATTTTTCCATACACTAGGGTAATCAGCTACAGCT	267
n379311	chr17	43289616	43299132	1.40205	1.46597	0.0643238	0.9772	up	0.628575	3.71227	2.56214	0.43575	up	2.75704	3.44428	0.321085	0.8231	up	upstream	FMNL1	NM_005892{chr17|+|43299291-43324683|43299291,43307970,43309733,43310590,43311014,43311438,43313502,43314647,43314912,43315930,43316321,43317842,43318495,43318748,43319213,43319707,43320484,43321157,43321542,43322185,43322345,43322619,43322998,43323244,43323576,43323871,43324233,|43299620,43308054,43309847,43310664,43311098,43311567,43313611,43314724,43315006,43316005,43316432,43317992,43318597,43…		n379311	chr17	-	43289616, 43296198, 43297635, 43298235, 43298716	43290305, 43296541, 43297821, 43298281, 43299132	GCCGCCGCCGCCGCCGGGCACCCAGCCCCAGGGGGGCGGGCTGGAGGGAGGGGGCGGGCGCTGGCCGGGGGACCCCCGCAACCATGGCGGGCGGGGAGTGGGCTGCCGAGCCGCTTCACCTGCCGCAGAGGGGGCGGCCGGCGCCGCTTCACCTGCCGGAGCGGGAGGCCACCGAGGCGAGGCCGAGGCGGCGGCGCGCTCGGCGGCGCCTCCGGGTCCTAGAACCGCATCCTCCCGCTCGCCTCGGGCGAGGGATTGGCCGGGTCTGGGTGAAGGGGATCACGGCCTGGGGATTGGAGGGGCACATCTTCTCCGCACCGAGGATCTCAGCGACTGCGAGCACGGCTCGGAGACCCACGGTGGTGCAGCGTTGGGGCGCCAGGGCTGCGTTCCCGTCTC…	1685
XLOC_035873|-	chr5	131132829	131136388	0.892734	6.11536	2.77613	0.01095	up	1.60489	5.28215	1.71865	0.15535	up	0.776429	2.95734	1.92937	0.04405	up	upstream	FNIP1	NM_133372{chr5|-|130977406-131132756|130977406,130982782,130987494,131006155,131007197,131013395,131014721,131034609,131039757,131042103,131044893,131046270,131052257,131054678,131055009,131066596,131080256,131132522,|130980456,130982898,130987692,131006324,131008617,131013565,131014868,131034695,131039959,131042239,131044965,131046354,131052349,131054753,131055110,131066731,131080383,131132756,}…		TCONS_00059846	chr5	+	131132829	131136388	GTGGGGGCGTGGGGCGGAGCTGCCTCCCATAGGCTCACTGGCGGGTCCCGTCACGTGGCAGGGGCGGGGCGTGAGCCGAGAGGACAGGACTGGAAGGTGGCTAGGGATGTGTAGCGGGAGAAGGGTCAGTCTCGATCTTCCCCTGTGAAGCTGTCAGCGACCATCAGAGGGTACGCCGGGGTGGCGCGGGGACGATGCCAGGAGCCTTGGAGTGAAGAAGGCTTCGACTCCCCGCACCCACAGAGTTGCGTAGGGAACCACGGGCAACCGACTCTTCCTTGTCAGCCCCTCCCTAGCTTCTGCGGCTTCACACCTCCATTCCGCGCCGGGCAGAGTCTGGCGGCTCCTGGAGCACGGAAGGCCCACAAGCGTACCCGTGGGGCCGCGGCCAAGGCTGGA…	3560
XLOC_013760|-	chr14	75743478	75745031	1.09448	7.08058	2.69362	0.191	up	0.661473	2.20756	1.7387	0.6064	up	1.0006	3.77595	1.91598	0.29765	up	upstream	FOS	NM_005252{chr14|+|75745480-75748937|75745480,75746579,75747262,75747485,|75745826,75746831,75747370,75748937,};		TCONS_00022992	chr14	+	75743478	75745031	GCAGAATTGCTTTAGGATTCAGAGCAGCTCCAAGGAATCTGTGTTTACGTATTATGTGTGTTTTTCCGTTTCCCTCCCTTTTTATGAGTGAGAAAAAAAAGCGCCTAAATTCCCACCAACATAAACCAATGACATACAATGATGAAATTCTGTTTTCACCTCTGCCTGTGACAGGGAATGCAAAAATAGCAAGTGGCCCAGTTCCACGAATCCCCGCCTCCTGCCCTCCCCGCTCCTGCCGGGTTGGATCTCTAAGAATGGAGGTTAGCGCACAGCCTCGCGCGGGCCGCTCAGCCCCCGGACCCGGCGGATGATGTCAGGCGACGGGAgcggccgcggccgggccggggaggccgcggcccAGGGGAGCTGGGAGGGAGGGTGGCCTCGCCAGGCCGA…	1554
XLOC_014545|-	chr14	75740795	75745129	1.57023	4.81985	1.61802	0.1175	up	1.23615	2.36172	0.933979	0.51365	up	1.8849	2.88385	0.613507	0.47435	up	upstream	FOS	NM_005252{chr14|+|75745480-75748937|75745480,75746579,75747262,75747485,|75745826,75746831,75747370,75748937,};		TCONS_00024291	chr14	-	75740795	75745129	CCGCGGCTGGGGGAGGGGAGGCGGGAACGGCGCAGAATGAGAGAGAACATTCGCACCTGGTTCAATGCGGACCCTTGTTCCCGAGGTCGGGGGGGATGGGGCAGAGAGCGCCTTTTTACCCTTGTACGGAAACTGAAGACAGTTCTGAGGCTCAGAGATAGGAGAAACGGCATCGAGTACAGGACCCCGAGGACTTAAGCCTCGGCTCCCGAAGGAATGCGCCCCTACCCCCATCCCCAATTCTAGCCCTAATTCAGTGCAAAGCGTGGAAGCAGACCTTCATCCCCTAACCTCCAGCCCTCGGGCTCGAGCAATACTAGCACTGTTCCTGCGTTTGGAAGCAGAAAGTGGAGGATCCAAAATAAGAGAATACGATAACCTACTTTACGATACTGGGTA…	4335
XLOC_025669|n338830	chr2	48391886	48541563	0.876711	1.78867	1.02872	0.4689	up	0.549861	1.50885	1.45631	0.1928	up	1.06308	1.41572	0.413283	0.48165	up	upstream	FOXN2	NM_002158{chr2|+|48541794-48606434|48541794,48555699,48573339,48586185,48589781,48600430,48602058,|48541953,48555841,48573890,48586286,48589846,48600499,48606434,};		TCONS_00042719	chr2	-	48391886, 48392027, 48470608, 48540829, 48541253	48391941, 48392073, 48470758, 48540903, 48541563	GCGGGGCTCACACGGAAAGCAGGGTGGAGGCGCTGTAGGCCGGTGCGGGTTTAGGGCTGAGCAGGGCAGGGGAAAGCGGGAAAATGCAAAGGCCTCGCATGTCCGAGGAAGGACCTATAGGAGTGCGGCGGAGGCGCGGCGCGGCCGCTGAGTGGTCGAGGAGGCGCGGGGGCGGGGCTAGGCTGCCGCAGGGCAGTACGGCCCTCGGTGCCTGTGCCCGGGCTGAGGAGACCTTCCTCGACACCCCACGTTATGTGGGTTTCCGCAAGACCTTCCGCCATTGCCTGGGCTTTGAAAGCGCTTTAGGAACGATACGGAAACGGAGGCTTAGAAGTGGAAactttacagatatggaaactgagacttagaaaaatgacccgtcaaagaggtgggatttca…	640
XLOC_025669|n338830	chr2	48391886	48541563	0.876711	1.78867	1.02872	0.4689	up	0.549861	1.50885	1.45631	0.1928	up	1.06308	1.41572	0.413283	0.48165	up	upstream	FOXN2	NM_002158{chr2|+|48541794-48606434|48541794,48555699,48573339,48586185,48589781,48600430,48602058,|48541953,48555841,48573890,48586286,48589846,48600499,48606434,};		TCONS_00042721	chr2	-	48540268, 48541253	48540903, 48541427	CGGCGCGGCCGCTGAGTGGTCGAGGAGGCGCGGGGGCGGGGCTAGGCTGCCGCAGGGCAGTACGGCCCTCGGTGCCTGTGCCCGGGCTGAGGAGACCTTCCTCGACACCCCACGTTATGTGGGTTTCCGCAAGACCTTCCGCCATTGCCTGGGCTTTGAAAGCGCTTTAGGAACGATACGGAAACGGAGGCTTAGAAGTGGAAactttacagatatggaaactgagacttagaaaaatgacccgtcaaaggtatgagaagtggcagcactaaggctcTAGTTTGCTACGAATATGATCCTGATAATTAAAtctctgagtttctctatcaatatcttcaaaaactagagtagtgatacctatctcacaaaggtgttgagtagactaaaagaaaaggtata…	811
XLOC_038551|-	chr6	108879847	108880519	0.682105	2.22639	1.70664	0.38	up	0.332846	2.3633	2.82788	0.31255	up	0.188663	1.38761	2.87872	0.296	up	upstream	FOXO3	NM_201559{chr6|+|108881025-109005971|108881025,108882288,108984657,109001029,|108881218,108883032,108986092,109005971,};NM_001455{chr6|+|108882068-109005971|108882068,108984657,109001029,|108883032,108986092,109005971,};		TCONS_00064398	chr6	+	108879847	108880519	CCGGAGGCGGCTGGGCGGGCTGGCTCTTGCGTACGCTGGGCTGGACCTTTTTGTGTATGGGGTCGTTGAGGAGCCCGCTTCTACACTCTGAGCTATCTCCGGTGACTTACAAGGattttttaaaaaatatatttatGAACTAGTGTGTAGACTTTTGGTGTGCATGTCGCGTGTGGTGCATTCGTAGAGTACAAATAAACGATTTGGGGCACGGATCGTAGAATAAGGACTTGTGCAGATGTTTTTCGTTTAACCTAAAGGATACGTCTTTTTTTAAAAGTCAAAAATGCCCACGTAGCGGTTTTGTCGTCATTTACAAATTAGATTAAAATTATTTCCCCTTCTCAGTTGTTCGGAATCTGCTCTTGAATGTAGGACGGGGGTAAATTTGCATTTCTT…	673
XLOC_040025|-	chr6	108879928	108880614	0.37917	2.8368	2.90335	0.2354	up	0.485629	1.62832	1.74546	0.499	up	0.367208	1.03773	1.49877	0.4778	up	upstream	FOXO3	NM_201559{chr6|+|108881025-109005971|108881025,108882288,108984657,109001029,|108881218,108883032,108986092,109005971,};NM_001455{chr6|+|108882068-109005971|108882068,108984657,109001029,|108883032,108986092,109005971,};		TCONS_00066934	chr6	-	108879928	108880614	CTCCAAGGAGCGCAGCGGCGTGGCCTCCCTGACTCCGGGCAGGGCGCCTGGTACCAGGGGGTCCCTGGCCTGCGCGTCCGCCCGCCGGGCTCTGGGCCAGCCCCGGTGTCCGGTTCCCTGTTAGAACGCGACACCAGGTAACACCCGAGATAAGATGCTGGCCGCAAGATGGGCAGGGTTATCGCGGTGTGGAAATACTGAACGGCGAAGATGTTGGTGCCTGCACAACTTCGATAAGCTGATGCTCACAGATTCGATCAGGCACCAAAAGGTTTGCACTGAGTCTCTCACCTCGGACGGTGGACCACAGTCGTGTTTCACTTTTCATGGGTTTCATGGCAAACGGGGGAGAGGTGTAACTAACTCCGGAAGAAATGCAAATTTACCCCCGTCCTACAT…	687
XLOC_008930|-	chr11	65153407	65153964	1.64458	0.600713	-1.45297	0.39105	down	1.18981	0.12796	-3.21697	0.3115	down	0.731576	0.557929	-0.390926	0.83425	down	upstream	FRMD8	NM_031904{chr11|+|65154040-65180995|65154040,65154507,65156831,65161043,65161511,65161729,65164269,65167206,65168194,65172334,65178712,|65154232,65154592,65156999,65161145,65161570,65161896,65164491,65167330,65168338,65172539,65180995,};		TCONS_00014940	chr11	-	65153407	65153964	GGCCGCGTCACGTACCAGCCCCGCCACCACCAGAGTGACCCAGAGCGAGTTTCCCTTCACAAAGGCCCCGACTGTTGGCCTGTAAGAGGGTTTGGCGAAGATTCGAGAATCAGGCTAGGGGCGTTGGCCTGCCCACGCTGGGTCTTCGGGCTAGTTCCCTGCCTGTGAAATGGACACTTCCTGGCACGTGCCAGGGATCCATGCGGCGCTGGCAGCGGCCTGTACCGTGGCGCTCTCGGCAGTGGTCAGGAGAATGAGTCCTGGCCCAGACTCatcctggacaagtcccttctcctctgggcctcagttttcctcatctgtaaaatgaggtggttgaactgaatgacccccaaggactatccctactctCTAAATGATTATTAATATATGTCTATGTCg…	558
XLOC_022900|-	chr19	49466589	49468254	1.43696	0.458542	-1.6479	0.22605	down	1.41826	0.955054	-0.570468	0.7049	down	1.94767	0.810982	-1.26401	0.2594	down	upstream	FTL	NM_000146{chr19|+|49468565-49470136|49468565,49469026,49469537,49469839,|49468866,49469173,49469663,49470136,};		TCONS_00038102	chr19	-	49466589	49468254	GCACTAACAGCCCTGTGAACTGATGACCCTGGGGTCCTGGGGTGCCTCGGGAAAGTAAGATTCTGGGGTTTCCGAGGGCATGGATTTTTCTGGAACCTTGAGTGGGGGGAGGGGCACCTCAAAGGTGCAGGGAGGACCTGTAGTTGCCTGAGGTTTGCGCTGCGAGATAAGGAGTCTCCGGATCCTTGGGAAGCTTGGAAGGCTGTGAGGTGTTATTTCTGGACCCCTGGAGATCTCTGGAAGATGGAGTGTTGCGGGGACTGGAGTCCTGGGATTTACAGGGGTGGGGGTTCACGATGCAAACTCTCTATATTTTGGAGCCCTCCCCGGGGAAATCTTTAGGTTCTTGAGGTGCTCTGCAAGTTGGAAAGGGCAGTTATTCTGGAGCCGTGGGTTTCA…	1666
XLOC_033395|-	chr4	76598781	76599851	1.9542	0.594772	-1.71617	0.2291	down	2.40589	0.986012	-1.28689	0.4189	down	0.952127	0.765573	-0.314614	0.81815	down	upstream	G3BP2	NM_203505{chr4|-|76567952-76598667|76567952,76571521,76572212,76573822,76579166,76580249,76580951,76582107,76582740,76584026,76587114,76598391,|76570886,76571640,76572341,76573925,76579265,76580430,76581054,76582198,76582914,76584108,76587233,76598667,};NM_203504{chr4|-|76567952-76598667|76567952,76571521,76572212,76573822,76580249,76580951,76582107,76582740,76584026,76587114,76598391,|76570886,7…		TCONS_00055841	chr4	+	76598781	76599851	GGGAACCGGAACCGGCCTAAAGCCAAGATAAGAGTCCGCTGATTTGACGTCACAAGCAGGCTGCCTTTCTCCGGTCCCGAGGCTCCAGCCTTGCCGCCCTTCTTCCTGATCGCGCAAGCGAGAGCTGGTTCGCAGCAACGCAGTGTCTTTTGTAGACTGATATTCTGGTCCTTTTTATTAATGGGAAGGAGGGAATTTAGTAATCTCTCTGAATAGGTGTCTGCAGGTTGCTGCTGTAGACGAGCTTAAAATGCAGCCGGTGATTTCAGCTGTTTGCACACTAAACTCACCTACATTGTTTACTTAACCCATCCTAGGTTTTAAGCCCCATTAAGAGGCCCTGCAGTAAAGGAAGAACATGACGTGGGCTTTACAGAGGGGGAAAAGACTATTTCTTTG…	1071
XLOC_033794|-	chr4	144257467	144257850	8.98714	7.78084	-0.207936	0.8646	down	4.74894	3.27381	-0.536633	0.7509	down	10.062	2.59905	-1.95287	0.1491	down	upstream	GAB1	NM_002039{chr4|+|144257982-144395718|144257982,144336629,144354643,144359151,144360954,144361231,144380537,144381516,144387255,144390183,|144258413,144336924,144354869,144359753,144361040,144361535,144380631,144381640,144387378,144395718,};NM_207123{chr4|+|144257982-144395718|144257982,144336629,144354643,144359151,144360954,144361231,144378832,144380537,144381516,144387255,144390183,|144258413,1…		TCONS_00056456	chr4	+	144257467	144257850	cgggaTCTGGGGCCGAGCCGCTCAGGACCTGCCGCGAGCCCCGGGGTGGGGGAGGCGGCGGGGGAGGAGCGCGAGGGGACGGGACAGCGGGATCCCTCCCAGGAGCCAAGCCGCCAAGCGCCTCGTTCCTCTGCTGCTCCCCGCCCTCTTCGGCGGCCGCGAGAGCGGACCCACCCTCCGGCTTGACCTGCGACCTCCCTGCGCCCGCCGCTCAGAAACGCCCCGCGCTTCGCTGCCAACCCTGCGGCTCCCTCTGTGACCCGGGACCAGCCCCGCGCCCGCTGCCCGTAGGCGGCTCGCGGCTTCCCCTTTCCTCGGCGTTCACCGAGCGCCGCGAAGTGACCCACCCTCCCCCGAGGAGAGGGAAGGAGGATCGCTCCGGGC	384
XLOC_003648|-	chr1	151042364	151043024	1.19804	0.944242	-0.343453	0.81495	down	1.1937	0.908077	-0.394554	0.8346	down	2.22211	0.437679	-2.34399	0.16425	down	upstream	GABPB2	NM_144618{chr1|+|151043079-151091007|151043079,151060665,151062881,151065667,151070327,151076037,151079512,151089867,151090432,|151043410,151060773,151063049,151065862,151070478,151076151,151079698,151089992,151091007,};		TCONS_00006217	chr1	-	151042364	151043024	GTATCTTGCGCGTCTGAATAGTTCCAGCAGGGGACGGATCCTAGGTCTGGTGTTGGCGCCAAGAACCTGGCGAACTGCTGAGGGAGACTCGGAGCGTGCGTCAGTCATGCAGATTGCGTCTTAACTCTTGGCTGCTTCTTCGGGGTCCGGGGCGGCCAGGTTTAGTTTGACAGGAAAGCCTCGTTTCCTTATCCCAACCTCGGCTGCAGCTGTTTGGGACGTTCCTGGCTTTGTGCATTGGGTTCTGGTGCCTGATGGACACATTTTTCCAGTTACAGGCCGAATGTAAGGACCCCAGAGCCAAGCTGTCAGTGAGAACAGTGAAACAAATAACTGAGTCAtttcttttctttctttcttttttttttttgagacggagtctcgctctgtcgcccaggc…	661
n364756	chr2	166651361	166666520	3.29702	5.93979	0.84925	0.46085	up	2.26442	6.57863	1.53865	0.2974	up	2.4195	6.31802	1.38476	0.19755	up	upstream	GALNT3	NM_004482{chr2|-|166604312-166650803|166604312,166606251,166611136,166611441,166613556,166615256,166615845,166618414,166621393,166626695,166650524,|166605413,166606404,166611238,166611573,166613757,166615374,166616080,166618564,166621566,166627318,166650803,};		n364756	chr2	+	166651361, 166657691, 166666373	166651589, 166658092, 166666520	ATTTGGCAGAGCCTCGCCAATTTGGGGCGCACCTCCCCTTCCTGGGATGCTCTCAGAAGGCAAACCAATTCCCAGAAGAGAGGGAAAAACAGCCACAACAGAGAGAACCTTTGCTGTCCCTGTTTGGAAAGAGATTGGGATTTCCTGGAGAGGGCTTGCTTCTACTGCAGGTTTGTTTAAAAGCTCAACATCTATTCTGGAAGAGAACAACGCAGACTCCAGGAAGATGGCGTGTCATTTTGGAATGTGTCTTGCTGCTCTTCTCATCAAAGGTAAAGTCCTCTTCTTCACCTTTTAACCTAGAGTAGCTGTGCAACTTTCTTTGACCAATCAAATATGGTGGAAGTGATGTTGCGTGACTTCCAGATATAAGTCTTAAAGAGATTTTTCACTTTCTGC…	779
XLOC_026530|-	chr2	163193568	163200551	0.701546	1.91601	1.4495	0.38175	up	0.209104	4.28038	4.35544	0.1679	up	0.411375	1.13676	1.46641	0.39955	up	upstream	GCA	NM_012198{chr2|+|163200582-163219148|163200582,163204087,163208847,163212947,163213267,163215553,163216003,163216726,|163200785,163204252,163208917,163212991,163213415,163215667,163216062,163219148,};		TCONS_00044057	chr2	-	163193568, 163199488	163194066, 163200551	GCCAACTCAGCTGCAGTCCGCCCCTTCCCGCAGCCTAGCCCCACCCATCTCTGCCCTGATTGGCTACACCCCATCGGGAGCCCTCCAGTCCCTGCTCGACTCTTACTGGCTCCCTCAGGTTCTCGCGCGCTCTCCTTCTAAATCCCGAAGAAGCCTTGGCTGCTGCAACGGAATTCCCACTCTCTGTGGAAAGGTCTTCTACAAGCCTTCAACTCCTCAAGTTACTTTTCTTTCTAGAAACCCCAAACCGGCAAGTCTGTGACTTATTTTAACCAGCCCTCCACGCTTTTGAGCTGGACTTCAAAGACCCATCTGTGAATTTCAAAATTTTGCAGTTACATTTACTTTTGTGTAGTGTTGATGTCACATCAAAACTTTGCAACCAGGACCACACCTGTG…	1563
XLOC_016995|-	chr16	67753397	67754067	1.27185	0.462508	-1.45938	0.39105	down	1.00256	0.593203	-0.757092	0.687	down	0.947044	0.214354	-2.14344	0.298	down	upstream	GFOD2	NM_001243650{chr16|-|67714618-67753273|67714618,67753065,|67719705,67753273,};NM_030819{chr16|-|67708435-67753273|67708435,67719359,67753065,|67709956,67719705,67753273,};NR_027398{chr16|-|67708435-67753273|67708435,67753065,|67709956,67753273,};		TCONS_00028471	chr16	+	67753397	67754067	GGAGGCGGCAGTTTCCTAAGCTTGGCTTCTCTCCGGTCCGCTGACCGGCGTCAGGGACCAGGTTTTGGTAGCTGTGGGTAGCCTCAGTTGTCCTGGAATGAAAGACGGTTTCGTGTTGGACAAGGACATATCTGCAGAAGGCCAGTTCTCTCGAACTCGTCGGACTTCCTGGCTCCCTGACCCCCAGTGACTCGTTTTTCCGTTTTCTCAGGTGCCTGTCTGGGCTCCTCTTCCTCTGGATGTTTTTTGATTGTTCCTTAAATATCAGTGCTCTTCAAGACTGTAACCTCAGTCCCCTTGGCCTCTTTACTGAAGCCTATGCCCCACCAAATAGCAAACTATCCGCTAGAGTAAGGAAGCCGTTAGACCTTAGAATAAAACTGCCTGTGTAGGAAATGT…	671
XLOC_036945|-	chr5	95158968	95160045	2.10069	0.210763	-3.31717	0.0998	down	0.872264	0.163063	-2.41934	0.2845	down	0.997319	0.642725	-0.633852	0.6397	down	upstream	GLRX	NM_001118890{chr5|-|95149552-95158577|95149552,95152210,95158159,|95150093,95152330,95158577,};NM_001243659{chr5|-|95149552-95158577|95149552,95152199,95158159,|95150093,95152330,95158577,};NM_001243658{chr5|-|95149552-95158577|95149552,95152210,95158159,|95150511,95152330,95158577,};NM_002064{chr5|-|95149552-95158577|95149552,95152210,95158159,|95150661,95152330,95158577,};		TCONS_00061648	chr5	-	95158968	95160045	CTCTGAGTGAGTAGCAGGTGCAAGTCGTGTGGATAAACCTCAGGCTGAGGGAACTTAAGGCAACAGCCTGAGGGCCCTGAAACAGACCCTGGACCTCCTGGCAGGGGCCTCTGGAAGGAGCCTGGCCACAGGGTTCTGAGGTAAAAGAATGAAAAAAGAGAGGAGGCTCAGACTCTGTGGCAGAGCCTACTTTGGAGGGAAGTGGGAAGTGGGAAGTCCGGAGCCCTGACCACGTGAGGGGCCTCCCAGCCCTGCCACATCCTTTTCTCTGGACAGAGCTGTCACTTAGCTCCCCCTCCGTGACTCAGAATCTGGCTTTCTCATTTTGCCATTTTAATTCTAGTAACGATGAGAGTCACAGTAAAAAGCTGCTTCTGGGAGTGGATTTTCTTCCCTTCC…	1078
n376604	chr20	62258580	62260177	7.35148	4.44382	-0.726233	0.54085	down	4.87352	1.33819	-1.86468	0.3917	down	4.40152	2.82265	-0.640953	0.5853	down	upstream	GMEB2	NM_012384{chr20|-|62218954-62258381|62218954,62223374,62223885,62224363,62226962,62229109,62234317,62236095,62250619,62258308,|62222082,62223497,62224023,62224435,62227120,62229213,62234445,62236193,62250807,62258381,};		n376604	chr20	+	62258580, 62259543	62258745, 62260177	GACACTGTCAGCTCCTAACGCCGCAGGTTCCTCCTGGTCCCCGAGGCCCCCGGTCGGGCGTTGCCTGCCCCGCGCGGGCGGCCGGGCCGAGGGACGATGGTCAGTGGACGGACGGCGCCAGGGAGCAGTGCCCACGCGCGGCAGGGCGGTACCTTCAGGCCTCCAGAGGCTGGGGCTGGCTCTGTTGGCCTCTGTGCTGGGTTTCTTCCTCTGCACCGCAGGACTGGCTCTCCTGACCTCTCCAGGTGTCATCGAACACCCTTGTGCTTGCTGTCACCCGCTGCCTGTCTGCAGGATCCCGGATTCCGTATCAGGGGACCGAAATTAGTCGGAAAATAGGAAGCAGGTGCTCGCTTGGATGGAACCCTGACCCTGTGCTCACACTTGTAGGAGGAGGGC…	801
XLOC_018848|-	chr17	63053134	63055221	1.83338	0.31745	-2.52991	0.07435	down	1.53899	0.898512	-0.77637	0.5902	down	1.49535	0.796008	-0.909629	0.4097	down	upstream	GNA13	NM_001282425{chr17|-|63005406-63051892|63005406,63014370,63049619,63051710,|63010947,63014421,63049846,63051892,};NM_006572{chr17|-|63005406-63052920|63005406,63014370,63049619,63052428,|63010947,63014421,63049846,63052920,};		TCONS_00031438	chr17	+	63053134	63055221	GCCCGACTTTCTGTTTCCCTTTCATGGCCTGAGCCCACTTGTGGGCAGAAGGGCTCCTTCCCCAAGGCCGGGAGGCCGGAGACCAGGTCCCGGACGCGGTTCTTTGGGCTCCCACTTAGCCTCCCTTTCTCCCGCGTTGCGCGCCCGCTGCCCGCTGTCACCGCCCACCCGACCCATTTCGAGGCCACGGACTCGAAAGTTATTCGAACAGAACAGCCGGCGTGAGCCTGGCAGGCCTTTGGTGCAttttctttatttcattttattttttctcttttgagacggagtctcaccctgtcgcccaggctggagtgcattggctcgatctcgactcactgcaacctccgcctcccaggttcaagccatccttccgcctcagcctcccgagtagctgggagt…	2088
XLOC_048120|-	chrX	54555942	54556514	0.974152	0.288898	-1.75359	0.36535	down	1.35322	0.369451	-1.87294	0.40395	down	1.99661	0.268233	-2.89599	0.20335	down	upstream	GNL3L	NM_001184819{chrX|+|54556643-54593720|54556643,54558952,54565472,54566567,54567705,54569387,54569639,54570655,54574661,54577395,54578000,54578264,54578724,54580997,54584868,54586952,|54556852,54559018,54565534,54566675,54567822,54569471,54569775,54570759,54574806,54577483,54578175,54578407,54578861,54581125,54585088,54593720,};NM_019067{chrX|+|54556643-54593720|54556643,54558952,54565472,54566567…		TCONS_00080338	chrX	-	54555942	54556514	GCCTGCCCCGTAGTTAAGGAAATAGCGGAGGAGGGAGAAGGAGGACGGGGAAATGACCGGGAAGAAGCGGCGGGTCGACTGGTGCGGCCATATACCTTACTTGCAAGCCAAAATTTTGTCTGCGGGCATCTGTCTGGGGTTAAATATGCGTGCTCCCAAATCTCAATAACCAGGCAGTCACCACGCCCGAATCAGACAAGGGTGGGGGATGGTGTCTTTGTCTGCCTGGAAGATGGCGACAGCAGGGTGTGAGAAAATGGCCGCCTGGGTCACGTGTCTGGCCGAGTATTTCCCCACCTGAAGTGAATTGGTTAGCTATTCCCAACCACCTTCCCGGGTCCTTGAGCCCCAGACCATCCCTGAGCACTCCTAGCTTTTTCTGCATACGTTCAGATCTAT…	573
XLOC_036017|-	chr5	141392687	141394334	0.727246	0.0773606	-3.23277	0.168	down	4.05342	0.333351	-3.60403	0.05915	down	0.807913	0.249854	-1.69312	0.2489	down	upstream	GNPDA1	NM_005471{chr5|-|141380233-141392620|141380233,141382652,141384496,141385708,141387363,141391476,141392559,|141381694,141382827,141384681,141385891,141387465,141391606,141392620,};		TCONS_00060144	chr5	+	141392687	141394334	CCGGACCGACTCTCCCAGGTGGAGGAGTTCCGGCCACTCAGTCCCACCTCGGTCCCTGGCCCCGGCAGGCCCTGGAACAGACCTTAAAAAACACTTTCCCTTGGGAGGCGGGGATTCGAGTCTGGTTTGTGTGTGTGTGTGTGCAAGAGGAGGGAGACTTGAGGGGCGCCGGGTCGCCCCCAGGAATACAACCCCCTGGACCTTGGGGCTGGGGCCGGGGGGTTTTAGTGCAGGGGTTGAGCTGGGGGCAGGCAAAGCAGAATCGCTTCCTCAGTCTCCTAGGGTTGGGCCTGGCTCTGCCTTCAGTTTCTTTCTTTGTTTAGATGCCATTTATTTACCCAAGTATTAAAACTTGTGTTGTTTAAAGTACAATTGGGCTTTTTAATGTCCTTTTTTAAA…	1648
XLOC_018624|-	chr17	42581049	42581730	1.91445	0.37698	-2.34437	0.18245	down	1.1443	0.483632	-1.24249	0.5331	down	0.741518	0.733694	-0.0153017	0.93755	down	upstream	GPATCH8	NR_036474{chr17|-|42472644-42580957|42472644,42483288,42501716,42512432,42513845,42541839,42544464,42552196,42580693,|42478821,42483419,42501860,42512519,42513913,42541912,42544482,42552271,42580957,};NM_001002909{chr17|-|42472644-42580957|42472644,42483288,42501716,42512432,42513845,42541839,42552196,42580693,|42478821,42483419,42501860,42512519,42513913,42541912,42552271,42580957,};		TCONS_00031069	chr17	+	42581049	42581730	CAAATCTGGATGTTTTGCTGTTGCTCACTTCCGGGTGTCTTTTCTCACTGTTGCTTCCCCGTGTGCGCAGAAGTCCATCGTCTTCACTAAATAGCagcataatgttgggccgaaagcgcgaccttagagccagactgcttagcttcgaatctcagctcACCctgaggattcaacggtgaacgagacaggaatgatctcctcttatggggatttcattccagtggaagaactcacataactcgtaaaataaatatttttaaatatcaacaagtgccacaaaaaagtaaaactggccacagtgctgagagggacagTCTCTGAAAGGACCTTTGACCGAGGCACAGCGAGGAGCCTACAGCATTGGGGCATAGGGAACGTTAGACCCAAAGGCCCAAAGAC…	682
XLOC_025685|-	chr2	54087820	54088972	0.696415	0.466846	-0.576999	0.70815	down	1.14452	0.501902	-1.18926	0.50235	down	1.40668	1.29387	-0.120605	0.91655	down	upstream	GPR75;GPR75-ASB3	NM_006794{chr2|-|54080049-54087170|54080049,54086964,|54082002,54087170,};	NM_006794{chr2|-|54080049-54087170|54080049,54086964,|54082002,54087170,};	TCONS_00042744	chr2	-	54087820	54088972	CATGTATCCATTTGCATTGCAATAATAAGAGTGTATTAGAAGAATGCCAGTGTCAGGGCAGATTGATAGCCAATTCATGATCTATAATTAGCCCTGCTTATTTATTTGCAGATTTTCCATTTTTTTACTACTACCAATGTTTTTTCCAATTTCGCTCACTTGTGGATTTTGTAGATATACTAGTTTTAGCCTTGTTGAATGGTTCTAGCTAGTTCTGGAACTTTGATGAGTCCTGATTTCCTCTTCTAGATCTCTAGAATCCTTTATGATTTGTGGTTTTTTGTTTGTTTTCAGTTTCAGACCATTTCTCCGGTAGGTATAACTCTGATGGTCTCAATGCAGCCCAAACCTATTGTAATCTCCATTCATATAGCCAAATGCCTGGAAATGAACTAGCAT…	1153
XLOC_037441|-	chr5	176852370	176853397	0.342069	1.16058	1.76248	0.36845	up	0.242991	1.15073	2.24358	0.2652	up	0.388719	0.680764	0.808425	0.6712	up	upstream	GRK6	NM_002082{chr5|+|176853686-176869850|176853686,176857872,176858995,176859233,176859706,176860147,176860347,176860536,176860914,176861902,176862032,176863073,176863393,176867700,176867919,176868735,|176853898,176857968,176859108,176859311,176859807,176860240,176860411,176860677,176861105,176861940,176862122,176863282,176863531,176867838,176868054,176869850,};NM_001004106{chr5|+|176853686-176869850…		TCONS_00062473	chr5	-	176852370	176853397	CTCAGCCGGGACAATGGAGGTGGGTACTCTGGGGCACGCCCAGGAGGCCGAATATGTGATTGGGTGAAGAAGACGTCCGTCATCTCAAGTACTGCATTTTGATTGGGTCGTCGCCTGAAGGTGTGGCCCGGCGGCCTTTGGCTCGCAGACGGCTTTTCTAGGGTTTTGTCGGGGACGCGCTCCGTATCCTGGGCCTCCTGCGGGCTGGCAGCGAGTTTGTTTGGTCCACTTGTGTGGCCGTATTCCCTTGGGTCGGCCCCAATCAGGAGGGCGCACATCGAAAGAGGGAGAGACAGGGAGGAGGCTGCGGCCTCGCAGCCGTTCCCCGACCTCTTGCCCGGTCGCCGCAGGCGCCCCGCCCAGCCCCCGCAGCCGGATGTTGTGATTTCTCTCCACCCA…	1028
XLOC_002487|-	chr1	9293877	9294654	0.966574	2.21532	1.19656	0.39155	up	0.481127	5.69465	3.56512	0.0908	up	1.64169	2.54904	0.63477	0.602	up	upstream	H6PD	NM_004285{chr1|+|9294862-9331394|9294862,9304983,9307024,9322117,9323567,|9295125,9305620,9307142,9322387,9331394,};NM_001282587{chr1|+|9299902-9331394|9299902,9304983,9307024,9322117,9323567,|9300077,9305620,9307142,9322387,9331394,};		TCONS_00004228	chr1	-	9293877	9294654	TGGTGGCCGTGCGTCCTAGAGCTGTCCTGCCGCGTCCGAGACGCGCGCGGGACCCAGAAGTGGCCGAGGGACGTGGTTGTGTCGTGGAGGGGACCCGGGGTGCTGGCTGCTCCCTACGATCTGGCACCCGCTCTGGGACTCCTCAGGCCTCGCTTTTCCCCATCTGTAGAATGAGCGGCTCGGTCTTTCCCGTCTTCAATATCCAGAGTAGGGATTTAGAAGTCGGAGCGCACACGCTGGCCACGCCTCCGCGCACAGCTTCAGATctctgccaccccttatcacttgtgtgaccctgagttcagtttcttcatctgtacagtggggacaatgggagtacctgcctccggggttgtctggcacttgggtgcttagtaagcggaagcttggacccgtgtg…	778
XLOC_015135|-	chr15	64126281	64126841	1.50635	0.695316	-1.11532	0.49745	down	1.18058	0.380906	-1.63199	0.4367	down	1.08905	0.691876	-0.654489	0.68735	down	upstream	HERC1	NM_003922{chr15|-|63900816-64126147|63900816,63904449,63907966,63908628,63915013,63915923,63916356,63918183,63920875,63922664,63924907,63926046,63926931,63928159,63929703,63930609,63930909,63932350,63933668,63935155,63935602,63937190,63937681,63940267,63941923,63943451,63944612,63946317,63947940,63948286,63950742,63951934,63953171,63953951,63955182,63956668,63958117,63958554,63961736,63964694,639…		TCONS_00025487	chr15	+	64126281	64126841	CGGCTGAGGTGGAGTTGGGGGTTGAGCGAAAAGGGGAAAGGGATTTGGGAGCGAGGGGAGCCAAGCTAGGTGCTGGGGACACTTTGCTACCGCGCGGCCCTCACCCTTCAGCCGTCGCGGAATCCGGGCAGCCCCGACCGCCTGCGGGGACCTGACTCCACAGATGAAGCACAATTGGGGGCGTTTCACAAAGGGTGGTGAGGAGTGGGGGGCCATGCAGTGCGCCCCCTTTTCCTCGTGGTGGGCAGGGAAGACCCCGCCGCCAGGCGAAGGGACACGTGTTACGGCCGGCGGCAGGGCCAGGGCCTCACCCCTTTATCTCCGCCTCGCACCCGGCGCCCCACGCTCTTTATCTCTCATCGCAGCGGCCCCGGCCCTCCGGCCGGCTAAGTTCAATCA…	561
XLOC_006678|-	chr10	94447217	94449518	0.984907	1.78398	0.857043	0.45955	up	0.389909	1.54704	1.9883	0.2135	up	1.30076	1.92475	0.565319	0.55635	up	upstream	HHEX	NM_002729{chr10|+|94449680-94455408|94449680,94452124,94452458,94454303,|94450104,94452303,94452509,94455408,};		TCONS_00011209	chr10	-	94447217	94449518	GACGCGCTTGCTACCAGGCTCCGGGGAACTGGCGCCCTGGTGCCCCGCCGCGGCTGTCGCCCCTGGGGACTCCAGGCACCCCGGCCGAGGACGCCCTCGAGGGAAGCCCTGGGCCGCGTCCGTCGGGGGAGGCGCGAGGAAGACCGCCTTCTGGAGTGCGGGCTCCAGCGGCCCTGTCCGCGGCCCCGAGGCACCTCTGCCGAAATTCGGGGGCGCCGTCCAGGCCTGGGCCCGGGGTGGCAGCAGCTGTTTCCAGGCGGGGAGCAGCGGGACTCGGCGGGAGCAGAGGCCGCTGGCCTAAGACGCCTCCTCGGTGGGTGCGCTCCCTGGATTAACAGTGGCGCTGGCTGTCACACCGGCCGTTTCCCGAGCTCAGAGCGGGACAGTGCCCTGGGTTCC…	2302
XLOC_039411|-	chr6	26108548	26109085	0.266852	2.4313	3.18762	0.1844	up	0.114115	2.56482	4.49029	0.2603	up	0.642329	3.38885	2.39941	0.1499	up	upstream	HIST1H1T	NM_005323{chr6|-|26107639-26108364|26107639,|26108364,};		TCONS_00065968	chr6	-	26108548	26109085	GCAAAACTCAGTTGAGGACACCGGTCATGAGAGTGGCCTGATTATGGCCAATCTTACATAATGTGTGAGATCTTGATATTACCCCATCCTTGAGAGTCCTCTATAAAGCTACAGGGACTTGGGAGCACCTTTAATTACAGACAACCCATGTTCCTGTGGATTATGATTTATTAGATTGCACATGCCTAAATAAAGACATCCTCTGCAGTCTTTTGACAATTCTATAAGCATCTTCTGACTCCGCAATTAGACAGCTAAGAGATCTGTGTTACTTCCCTCACatatataaataattttaaataaaaatCATGGCGTGAATAATTTCTTTCCTCTACCGATTTGAAGCTATCCATTTGGAAGACCACTCTGAAGAGATGAAATAAGTCTTCTGCCAAAGAT…	538
XLOC_039409|-	chr6	26102737	26103487	0.25292	1.06059	2.06812	0.27015	up	0.143904	3.06573	4.41305	0.2191	up	0.327109	1.93362	2.56346	0.16145	up	upstream	HIST1H4C	NM_003542{chr6|+|26104175-26104565|26104175,|26104565,};		TCONS_00065966	chr6	-	26102737	26103487	GTTTGCTGTGCCTGAAATTCCAAACACTCTTCCCTTCCCTCCGTTTTTAATCCCCTTTCAACTTGCTACAGCTTTAGAGAAAAGAACATTCGTTTTGTACAGTTGGGGATTAATTGAAGTGTAGGGCTAATACTTGATTAAGGTCATTACAAAATCTACAGGGTCTTCCTCTGGGAGGTTTTTGTGATAAGATTATTGGTGTTAAAATAAGGCTAATCCCCTTGAAAAATAAATAGAATAGCAGAATTGGGTCTGAATGTGGTTTGAAGAAAGGGACTTCTCAATTCAAAATTTTATTCTTAGCTTCCTGCGGGAGCTTTCCAGAATGCCCATAAGATCCACTTTTGTTTAAAAAACAAAAACAACCCCACCCACCACTCTCTGGTTAATAAATGAATT…	751
XLOC_001307|-	chr1	149815152	149815891	12.3755	6.55612	-0.916567	0.37035	down	9.0956	4.42752	-1.03867	0.4507	down	16.9183	6.38494	-1.40584	0.11095	down	upstream	HIST2H2AA3;HIST2H2AA4	NM_003516{chr1|-|149813784-149814318|149813784,|149814318,};NM_003516{chr1|+|149822627-149823161|149822627,|149823161,};	NM_001040874{chr1|-|149813784-149814318|149813784,|149814318,};NM_001040874{chr1|+|149822627-149823161|149822627,|149823161,};	TCONS_00002219	chr1	+	149815152	149815891	ACCTATCCCTTTTCCTGCAGATGATGGGAGAGGAATATAAGATAAAGCTATAAGATGTAGCTTGGTCGAGAACTACCTTGTAGTGACAGGGTCATGTGCACATAATTTGCCTTTTCCAAAGTGAGACGATATGCTACGGGTGCGGTCAATGTAAATCTGCTCAGGAGAGTCGAGGGAAAAAGTGTTAACTGCATATTGAGCTCGCAAAATTGTGTAGTAACCTGAAAATATTCCTAATAGTTTTGCGACCAAGCCTCACCATATAAACTTTCCTTCCGCACCTGTAGACCTCCATTCTGTGGTTGAAGCAATTTTTGGTTTATATAGCTCTCTTGTCTCAATTTGGTATTCCTTTCAGGTACTGTGAGTCTATAGGTATTTATTTCTGGGTTTCAAGAC…	740
n345554	chr2	178063399	178077157	6.16653	1.62546	-1.92361	0.05195	down	4.98215	2.85215	-0.804718	0.4924	down	4.16752	2.12179	-0.973907	0.23735	down	upstream	HNRNPA3;MIR4444-1;MIR4444-2	NM_194247{chr2|+|178077421-178088685|178077421,178080266,178080477,178080705,178081230,178081403,178081587,178082432,178083764,178083974,178084135,|178077599,178080389,178080624,178080916,178081320,178081499,178081668,178082573,178083887,178084042,178088685,};	NR_039646{chr2|+|178077453-178077526|178077453,|178077526,};NR_039646{chr3|+|75263626-75263699|75263626,|75263699,};	n345554	chr2	-	178063399, 178063415, 178063433, 178063755, 178063918, 178072427, 178076194	178063412, 178063431, 178063460, 178063816, 178064637, 178073290, 178077157	TTCTCGCGCTTGTCCCTCATTCCCCACGCAGGCCTCTAGTTCTCCATTTCAGAATTCATTCTATTCCTGTGCCCGAAATAAAACCCACGTTTTTCTTGCTTGTAATTTAAAGGTTGCAAGAAAAACTCCTCGGCCCCTCGGACCATCTTTCCTGTTTCCAAATGCCGGGGACCAGTGTCTGTGACTGCGCCGCCTGCCTGAGGGCATGTACTGAAAAGCCCTGCGACTCCAACATGTGGGACTCACAAGCACCTTGGACAGGCCTCAAAACGCGGCTGACATACAGAATTTTTACCATTAACGACCTGAGGCAGGACTGGTGGAGGTCAGTTCATTAGTTACTGATCTCAAGAAACAAGTCAGGACTATTTTCTAATGTGCTTCTTTCAAGTTAGTGTG…	2669
XLOC_002284|-	chr1	245027997	245028688	0.375521	1.70025	2.17878	0.2131	up	0.480937	1.32803	1.46536	0.4547	up	0.81838	0.822029	0.00641807	0.9419	up	upstream	HNRNPU	NM_031844{chr1|-|245013601-245027827|245013601,245018274,245018725,245019205,245019758,245020029,245020899,245021312,245022030,245022576,245023636,245025762,245025920,245026918,|245017805,245018346,245018910,245019460,245019927,245020158,245021019,245021576,245022143,245022676,245023776,245025836,245026032,245027827,};NM_004501{chr1|-|245013601-245027827|245013601,245018274,245018725,245019205,24…		TCONS_00003840	chr1	+	245027997	245028688	GCGCGGTGGAGGCCGCGCAGTGCGCTTCCAATTGGGACTGAGCAAATGGAGGAAAAGGAAACCGCCTTTCAGTTCAACCGACTCACTGCATGATATATTGGCCTTTCTGGGTCTTTGGTGGCTATACTCGTTTGGCTTTTCTCCTTCCCAGCTTGGAGGCTGCTTTATCCAAATGCTTTCTTCAGTCCTCAACTTGGCGTTTCAACCCGAATCCGCCTTTTCTTCCATCTTAGATCTGCCTTCTTATGTGTTTCTCCAGCTCTTCGTTTAAAACTCCTTCAAATCGTATTTCAGTTTTGACTGGTATAGCATACATTGGCAACTGTTACACGCAGCGGCTCTTTTCCTCATAATACCGTATTTGGTTTAATTTGTGTAAGTCCTGCCTTGCGAATTGGA…	692
XLOC_028549|-	chr21	15755774	15756415	0.103877	0.737297	2.82737	0.30305	up	0.532379	1.6799	1.65785	0.3904	up	0.200922	0.797653	1.98912	0.3617	up	upstream	HSPA13	NM_006948{chr21|-|15743436-15755509|15743436,15747972,15750519,15753523,15755415,|15746605,15748140,15750733,15753864,15755509,};		TCONS_00047400	chr21	+	15755774	15756415	ATCTCTTTAGCCCCGCCCCGCGCTTTGCATTCTGGGAAGCGGAGTTCCAGCCTTTCTCTTTCCGCGGGAGGGAATGAAAGGGAGGGTGAGAACCGTTAGTTATTTCTTTCTTTGGTCGTGCCCCTAATCAGGTCCAGGATTCGAGTTTGTGTTCTTTCGTTTTAATTCCTTTTAAAGCGCGTTCGTTTGCCTGAGATCTAGCTTCTAGATGGCGTTCCTATAGCCTCCCGGAGCCCCAGCCATCCTCCGTAGAAGGGTCCCTGCCGCAGTGCGGGGCCTGAGGGAAGTCGGCTCTGGCGTCCGTGCTCCAACGCTGGGAGCAGCCCTGAAACTCCAGTGACCCTCAGCCGTCTGCCTTTGTTTTGGGATAAATGAATTCAAGCATTCTTCAGTCAATTC…	642
XLOC_045621|-	chr9	128004234	128005052	1.96145	0.533111	-1.87941	0.21875	down	0.901034	0.304723	-1.56408	0.4729	down	1.31896	0.24669	-2.41863	0.19715	down	upstream	HSPA5	NM_005347{chr9|-|127997126-128003666|127997126,128000419,128000868,128001219,128001699,128002450,128002954,128003283,|127999433,128000587,128001106,128001610,128001812,128002588,128003186,128003666,};		TCONS_00076282	chr9	+	128004234	128005052	GTCTGGACTCTGTTCGACCACGAATCATGACTCCTTCCTGCCAGTTATGTCCCCTCCGCACCCTTGCCCAGCCATTTTACCAGGCCTCTCCACATTGCGCTGCCCCACGGTAAGTCGCAGGACAAGCCCGGCCAAAGGAATTGCCTCCAGCTCTGAGTCCCCTCCCTACTGTGGCAACCCACTCCAGTGCCAGCCCTCCCACACTGGATGTCTAATTTTTCTAGCTTGCCACCCTTTACTTTCCCCTCCGCTGCCCATCCTTTCCCTCTGGGGCAAAGGTTATCATTTACGGGGCTTTCTCCATCCTTTATTGTTGATACTTTTCTACCTTCATTCCAGGAAAAGGTCTGATGTACACGCAGACAACACATTTGATAGGCGAAAATCGTCTTGATAATG…	819
n345105	chr10	1095956	1100616	1.24754	1.6507	0.403994	0.7492	up	0.613279	1.54912	1.33683	0.4196	up	1.17003	2.02728	0.793006	0.49695	up	upstream	IDI1	NM_004508{chr10|-|1085963-1095061|1085963,1088571,1089240,1089938,1094803,|1087444,1088702,1089333,1090111,1095061,};		n345105	chr10	-	1095956, 1099888	1096415, 1100616	AATTTTTTTAAAAGACACAAAACTAGCCGAAATTATAAAAGGTTATGATTGCAATCCTGGTATCCAGTTACATTCTCCCTCCTGCAGAAGCTGTGGAGAATCCTGTCTCAGAAAACCAATTTCTATTTTGTCACATGTCCATCTATGCAAAATACATGTACTTTGTCCCTGACATAGGGCAACAATGCTGAATTTACTAAGACTCATTTTTGCGCATGGTTTGATAGGGAATTAAGATTTACTAGGTATTCTGTCATTGTCCTCATTACTGATTATTTTAACTGTGTCTCAAACACTTGGATAGTACACTATAGTGTTATAAGCTGTTTGACATGTCGCTTCCTAAATTCTCAAGTTATATATATGTGTGTATATATGTCATGTAACAGGCACAACTGT…	1189
XLOC_022432|-	chr19	18282771	18283812	6.78734	1.05391	-2.6871	0.0415	down	7.84148	4.35887	-0.847174	0.5153	down	3.2787	2.98306	-0.136329	0.8942	down	upstream	IFI30	NM_006332{chr19|+|18284589-18288934|18284589,18285849,18286120,18286414,18287949,18288520,18288658,|18284783,18286032,18286195,18286507,18288102,18288574,18288934,};		TCONS_00037303	chr19	-	18282771	18283812	CTGTGCTGTCTGGGATAGGGGTGGGGTGGCTTGGAGTCCACCTGGCTTTGGATTTGAGTGACAgagcctcagctttcccttctgtgtaatggggagaaggataAGGTTTGGGGAACAAGAGTCACCATGGAGGGCTCAGAGGCAGGTGGGGGAGAGTTGTCCCAGGCTGGGGCTTCTGGATGGCATGGTCAGGCCTTGGTGCCTACACAGGACAGTGGCCCCAACAGTGAAGGCAGAGAGAATAGCCTGGAAAAAAGGCCCAGATGGAGGCTGGAGTGTTGGGGGAATAACTGAGACATTCCAACCCTGCCAGGCCTTACATTCAGGGCAAGACACATCGGATCCTAGGGAAGAAAATGTCCCACACCCAGCTGGAAGATATACCTGAGTCCCCAGCTG…	1042
XLOC_016420|-	chr16	1662384	1662692	3.55787	0	-inf	0.0067	down	1.53423	1.08631	-0.498081	0.80605	down	4.31828	0.410545	-3.39485	0.2648	down	upstream	IFT140	NM_014714{chr16|-|1560427-1662109|1560427,1568216,1569881,1570131,1570602,1573518,1573828,1574552,1574784,1575231,1575887,1576619,1607935,1611985,1613997,1616161,1618217,1621407,1630759,1633314,1634217,1636130,1637198,1637933,1639605,1642176,1642467,1652370,1657120,1660664,1661968,|1561151,1568358,1570048,1570344,1570809,1573701,1573957,1574696,1574917,1575327,1576078,1576797,1608135,1612117,1614…		TCONS_00027508	chr16	+	1662384	1662692	CCGGAACTGCTGCTGAGGGCGGCGGGCCGGCTTCGCTAGGGTGAGTGGCGGCAGTATCTGCGTCCGCAgcccccgcagccgcgcgccggcccgcggAGGGGACGTGCCGGGGCTAGCGCCGCTCGACCAGTCGCTTCCGAGGCGGACGACCAGCCCGGCGTTGCGGCCTCCCTGCAgccggcgctcgggggccggggctgcccggcccggcTGGTTCTGCGGGCACCCGGGGAGGCCCCGGGAAGCCAGGCTGCCGCCCGGCGTTGATGAAAAAGGTGACCAAGGCTGGGCGGCGGGGCTGTCATGGCG	309
XLOC_030967|-	chr3	107942360	107942813	0.692866	0.82846	0.257856	0.88635	up	0.29679	1.7547	2.56371	0.3381	up	0	0.964933	inf	0.02755	up	upstream	IFT57	NM_018010{chr3|-|107879658-107941417|107879658,107882509,107884277,107885700,107886639,107910367,107925474,107932777,107937381,107938256,107940957,|107881502,107882576,107884340,107885832,107886711,107910490,107925543,107932868,107937500,107938419,107941417,};		TCONS_00051765	chr3	+	107942360	107942813	AGAAGGGCTACATTTTTGGACAACTGAAATTTGAAATGTATCTACAATATCCTGTTTTTATTAGAAAAAATGAGAACACTTTTCATTGTAATCCGTCTACAGCTAACTTGTTTCTGATACTAATAAGGTTATCAAAGTGAAAAGTCAGAAGGGCAAATACCATTTTTTCATTAAAGAAAGGAAGTACATAAAATTACAGACTTATGTAGAGAATAACCTGAAGGGCAGCCCACTGAGAATTGCTTTTTAAATAAATAACATTGCTTGCCTACCACAAGTCATGAGCCAGCTGCTTTTAATAAAGTTGAGTGAGAAAATTGGATTTGATGTTACCCCACTACCAAATTGATCTTTCCTGGTCTTTGCCTTTTTGAAACAGTGATTCTCCCCGATAAGTCC…	454
XLOC_040399|-	chr6	160388692	160389985	6.6975	0.713587	-3.23046	0.02435	down	8.63272	2.1497	-2.00568	0.13795	down	5.56078	1.36497	-2.02641	0.06115	down	upstream	IGF2R	NM_000876{chr6|+|160390130-160527583|160390130,160412215,160430041,160431718,160445603,160448216,160450581,160453582,160453973,160455450,160461591,160464179,160465545,160466776,160467529,160468190,160468823,160469406,160471504,160477455,160479054,160479937,160481578,160482534,160482784,160483563,160484446,160485432,160485835,160489280,160490899,160492941,160493796,160494244,160494788,160496878,16…		TCONS_00067585	chr6	-	160388692	160389985	CGTGAGCGCAGCGCGCGGGACAGGAAGCGGCGCGGGCGGGGCGCAGGCTCCAGGTGCCTCCCGGGGCCTGAGCCTCTCGGCGGGCTGGGCGCGGCGGGGGTGCCTAGCCGGGCCTCAGTTTCCCCTCCCACCGCGCCCTGCTGGATCGTGGCGGGTGCTTCCCAGGTTAGAGCAACTGTTCCCAACCTCGATCGACCAGTAGGGGAAAATAGGGAACTTGGATCAAAGTGCCAGGGAGGTAAATGCCTTCGCACAGCCTAGTGGCAGCGGATCCGTGGGGGGTGGGAACACACTTTAACTGCCCGTGGAGTCAAATCATGGGGGTTTACAACCTTGGCCCGTCAGAGCCTCTCAGACCTTCTGTGGGAATGTTATTTCCCAAGCGTGGGCTTCCTACAG…	1294
XLOC_026101|n365208	chr2	102605192	102608243	0.271027	6.78838	4.64656	0.0049	up	0.0720699	3.90968	5.76151	0.09775	up	0.265614	1.93187	2.86259	0.03285	up	upstream	IL1R2	NM_001261419{chr2|+|102608305-102641218|102608305,102624976,102626023,102632332,102636099,102638648,102640994,|102608473,102625104,102626288,102632513,102636274,102638711,102641218,};NM_004633{chr2|+|102608305-102644884|102608305,102624976,102626023,102632332,102636099,102638648,102640994,102642572,102644687,|102608473,102625104,102626288,102632513,102636274,102638711,102641130,102642715,10264488…		TCONS_00043412	chr2	-	102605192	102608243	AGGAAACGCCGCATAAGTTTCCCTATTTTTCTGTGACTCGCTAAAAATTACGTACTTCCAGCCGAGAGGTGGTTTTAAAGTGATGGGCGTTTTGCCCAACTGTGGCCCCATTAAAGAGAAAAAGATGCTTTTGATCTTTAGCCAGTGGAAGAGTTGGTTTTCCATCCAAGGAACGCTTTTAGGATCTAAGAAAGGTTAAGTTTTTGTTTTGTTTTGTTTTCAGAGTCCTGTATGATTTTTAACTGTTAAGTGAAGGAGGGGGTTGGTTATCTAATTCCTTATTCTAGATTGTGGAGTTTGCAGAACTGAATAGTTTGTCTTCTGAAAGTGGGAATCCAGCATCAAGTCATGTCTGTACAAAACCAATGTCTCCTAAACCCCCTAACCAGCCCGAAGGTG…	3052
XLOC_004335|-	chr1	207068777	207070716	2.15247	0.172071	-3.64491	0.0473	down	1.3391	0.222586	-2.58883	0.1545	down	1.24202	0.386891	-1.68269	0.18355	down	upstream	IL24	NM_001185158{chr1|+|207070787-207077484|207070787,207071075,207073639,207075342,207076320,|207070960,207071221,207073702,207075417,207077484,};NM_001185157{chr1|+|207070787-207077484|207070787,207071075,207072661,207073639,207075342,207076320,|207070960,207071221,207072860,207073702,207075417,207077484,};NM_001185156{chr1|+|207070787-207077484|207070787,207071075,207072661,207073639,207074838,207…		TCONS_00007337	chr1	-	207068777	207070716	GAGAAAGGGAAATTGGTCATGCTTTCCTAGAGAATTACTTCATTGCCTAGTCACCCATCACTTTAAGGACAATACAgcgatggggaaagcagcccctgaggtgagatgagacctgggtttgagttcaggctctaccactggctgtgtgggcaggggcaagtctcttagcttctctgcgctgcagtctctgcatgtataaatttttaaaaaatttgtcccacctccccccaagggcaagtgtaataaacagaggcaaaaacaacacagaggtgcttggtaaactctgtacacatgtaaatacattattactgtGCAGCATACACCAGTCTCCTTCCTGTCAAAATAATTCAATAATGATGCCCTATTCATGCTGGGACAGTAGTCCACAGCGAAGAAATA…	1940
XLOC_001403|-	chr1	153643699	153644009	1.40293	3.15029	1.16704	0.51055	up	0.30244	4.28314	3.82395	0.28355	up	2.29361	3.23513	0.496205	0.7487	up	upstream	ILF2	NM_004515{chr1|-|153634263-153643504|153634263,153635180,153635494,153635690,153636518,153636871,153637695,153638138,153640030,153640475,153640928,153642311,153642646,153643393,|153635032,153635271,153635609,153635752,153636606,153636950,153637812,153638204,153640133,153640553,153641033,153642354,153642706,153643504,};NM_001267809{chr1|-|153634263-153643504|153634263,153635180,153635494,153635690…		TCONS_00002350	chr1	+	153643699	153644009	CAATCATGAGAAATTTTAGTTCTAGATagcagagtggcgcagcggaagcgtgctgggcccataacccagaggtcgatggatcgaaaccatcctctgctatcGGAGTTTTTTCATTGCCCTGTACGGCATACGTAATCTACGTTTCTTTAGTGAAGGAAAATATCTTGCCAATTTTCCTACCTCAAAAATGCAACCAATATCAGCTATTTTTGCCACTAGCAGTTGAAGTTGATGGGGAAAAGGGAGTTTAGGCAACTATGAACACTGCACGTCTACAAACTCGAAGCAGGAGAAACAGGTTTTAGATAGGA	311
XLOC_014971|-	chr15	41408798	41409966	2.0557	0.459295	-2.16214	0.1405	down	1.20952	0.592597	-1.02931	0.53645	down	1.62293	0.477325	-1.76556	0.19805	down	upstream	INO80	NM_017553{chr15|-|41271078-41408444|41271078,41275059,41275959,41276394,41277535,41279288,41280013,41289726,41297790,41308285,41313097,41319793,41337101,41339605,41340409,41341484,41342132,41346126,41347444,41348819,41350836,41352064,41361767,41362664,41364046,41365625,41366567,41371898,41373217,41377566,41379759,41384224,41387798,41387956,41388365,41408170,|41272638,41275275,41276119,41276550,41…		TCONS_00025187	chr15	+	41408798	41409966	CCCGCAACCGCCGATGCAAGGTTACTTTTCCCGGAAGTAACGTCAATCGAAACCGCCCGGGATCCTGGGATATTTGTTCCCGCAGGCTAGAGGTGGGAAGGTGCAGCCAAGTTGATAAGATCTCTTTAGGGGAAGGAGAGGCTCGCAGCTGGTATTTTGTTACTAGTTTCTGACCCCTTTGGATGGGGTTGTAGATTGTCGGGGAAGTGCCTGGTGTGTAGTTCGACTACTATACAGTAATTAGTTTGGGGCTCCCATTTAGACTCTGGGAGCAAGAACGCTATAGGTTGGGTAGGACAGCATAGTTAGATAAGATGTCTACGTGAAGGTTGTGGGATACAAGGACTTGGGAACACGCAGACCTGTTATCGGAAATGCCAGCCTGTTCTCACATCCACA…	1169
XLOC_042959|-	chr7	155087622	155089373	2.90274	1.15589	-1.32841	0.25135	down	3.47067	1.12097	-1.63046	0.25075	down	1.78173	1.26643	-0.492507	0.63865	down	upstream	INSIG1	NM_005542{chr7|+|155089485-155101945|155089485,155089968,155093275,155093960,155094456,155099950,|155089669,155090407,155093400,155094127,155094556,155101945,};NM_198337{chr7|+|155089485-155101945|155089485,155089968,155094456,155099950,|155089669,155090407,155094556,155101945,};NM_198336{chr7|+|155089485-155101945|155089485,155089968,155093960,155094456,155095534,155099950,|155089669,155090076,1…		TCONS_00071993	chr7	-	155087622	155089373	CCCGCGCGCACTCGGGCGGGAGCCTCGGCACGGACTGCGGGGCGCGTGGCGGCTGCGGGGCACGCGGGCCCGAGCGGGACTGGCCGGCTGCGAGTGGGCGGCCGCGGAGCTGGGGCCTGGGAGGGGACGGTCCTGCCGGGAGGAGGCGGAGGCAGGACAGGGTGGGGTTGCGGGCCCGGCGCCGCCCCTCCCGGCTCCTGGCTCCCCTCGCCTGGTGTCCCGCGCCTGGCCGGGAGGCGGCGGGTCTCGATCGCGCGGGCCTCCCTGGAGGGGCGCGGGCTCTGGCGGCGGGGAGGCCCCTGCTCAGCGCAATGGCGGGCTTGCATCCTTGGGTGATTTTTTCGGGCCCCTTGTGGCCTTTGCTCACGCCTAGAGAGCAAACCACCCGCACCACCCAGG…	1752
XLOC_000601|-	chr1	46216490	46216941	0.174455	1.3909	2.99509	0.2957	up	0.747318	0.883659	0.241769	0.8885	up	1.33557	1.9442	0.541713	0.72365	up	upstream	IPP	NM_001145349{chr1|-|46159997-46216485|46159997,46165741,46179917,46182566,46184874,46193302,46195285,46206572,46211791,46216268,|46160187,46165862,46180138,46182689,46185012,46193470,46195441,46207004,46212133,46216485,};NM_005897{chr1|-|46164406-46216485|46164406,46179917,46182566,46184874,46193302,46195285,46206572,46211791,46216268,|46165862,46180138,46182689,46185012,46193470,46195441,4620700…		TCONS_00001012	chr1	+	46216490	46216941	CTCGCGGGAGACTGGGCCGCTGGCGCCTCTCAGTGCCCACTGATGGGGCCCAGGGCTTGGGCTTGCTTCCCCAAGGATCAACAGCTTAGCTGCAAGCCTCTGCTTCTGCCTGCTGGGGCCGGCTGGCTCGCCCTTTCCATTCCGCTTGCACTCTGATTCTTGTGGTGTCCCAAGAAGGCCGCGGATCTCAGTTAAGCAGAGACGAGCCGAACACCTGGCACGGTCCTTCTCTACTGTTCTCTCGAATCGTTTTCTGAGTGCATGACTGAGCCTGGCACTGAAGGGATACTTATTTTGGGGAAGGAAGAACTCAAAAGTCCAGTTTTTTTCACTGTTGACCCTCATGTGTCACATTagtggctttcaaactgttttgatcccagcctacggtgaacaaaa…	452
XLOC_004599|-	chr1	234745713	234747489	2.34073	0.829642	-1.4964	0.2133	down	3.10593	2.60546	-0.253487	0.845	down	1.96221	1.93546	-0.0198029	0.98585	down	upstream	IRF2BP2	NM_182972{chr1|-|234740014-234745271|234740014,234744192,|234743598,234745271,};NM_001077397{chr1|-|234740014-234745271|234740014,234744240,|234743598,234745271,};		TCONS_00007752	chr1	-	234745713	234747489	GGTGTTTTTCCTCTTCCTTGTGGTTAATCCTTTGAAGCAACCTGGTATTTTCAATAGCAACGACTAGAGAGAAACGTCAGCATGATTTTTTTTTTCTCTCCACCTACCAATCCAGTTGTAGGAAAGATAATATAATTAGTACCCTGTTCTTCCCACACTTAACCAGCTCATTCCAGTCTCAAGGGAGAGTTGTGGGCCTGTGTTCCCAACAAAAGCAGCTCCAGAGGCCGCCCTTAAAGAGCTTAAGTGTAAAAGTCCCAATTGAAGAGCGACTAAGCCTACGTGTATTAGGGAGACTAACGACCAGCCCAAAGTGATTTACCATAACACACACTAGCTCCTCCTCCCGATAAAAGTGCGAAACTCAAACATTCAATTCAGTCTGGGCTGAGTCTGAGG…	1777
XLOC_016245|-	chr15	89180616	89181934	35.1397	8.47482	-2.05185	0.01505	down	11.5246	10.4709	-0.138332	0.9013	down	21.1383	17.8605	-0.243093	0.71195	down	upstream	ISG20	NM_002201{chr15|+|89182038-89198879|89182038,89182573,89195340,89198645,|89182307,89182825,89195541,89198879,};		TCONS_00027216	chr15	-	89180616	89181934	AATAAACATCCCCAGGACTGGAGCTCAGGGAATGTCCCACAACTAACTTCTGGAGCCTGCTACCAGTCTGATACTCAGTGGTCTCTTATGGGGTAGGGAAGCTGGCTCTTGGGACATACAGGCTTTTATTGGAATGGGCAGGAGAAACTTGTGGTGGGAGTGGCTAGCCCCCACTTCCAACCCAGGGAAGGCAAGGAGCAGCGAGGGAGCCCTTACAGGCCTCCGTGGGTTCCAGATGCCTCAATGAGCTCTGCCTCCAGTGGGGCTGACTCTGTGAGGGTGAAGGAGAAGCAGGCCTTCGGGGAGGCCCCACCAGCCCGGCCACACTTCCTTGGGTCCACACTCTCCCAGGCTAGGACTTTGagctcttagaacagtgcctgccagatagggagggct…	1319
XLOC_015327|-	chr15	76628342	76628968	2.03878	1.86274	-0.130281	0.94305	down	1.00838	0.433882	-1.21667	0.6766	down	1.65956	0.942411	-0.81637	0.6835	down	upstream	ISL2	NM_145805{chr15|+|76629146-76634816|76629146,76630118,76630592,76632616,76633474,76634059,|76629282,76630308,76630855,76632900,76633642,76634816,};		TCONS_00025766	chr15	+	76628342	76628968	gcggcagcagcagcaAGGATGGAGTCAGGACCCGTCCCAGTCCCGGGTGAGCGCTTTTGGATCTGGGTTCTGGCTCAACCCACGTAATGCCCCAATCTAAAGTTTTCTACGTGTGTGTGGATAGGAAAGTCTAAATAGAGTTTATCAGAACCCAGGTGGTCATTCTCTACACTCTCTCTAGCTTGGACCCGAAGAACAAAGGCACATGAGAGGAGAAAGGTGACCAGCTGGACGATGACGGTCACGTCCAAACGGATCCCCCTTGTCCTCGGCTCTCTCGTCCTGAGAGTGGGtttaatttttttttttttaatttatataaGAAGGGAGCTCTTAAAGGAGAGCCATCTCCACCCTCAGGTATCCATCACCCAGCTCCAGCGCGCCTGGGAAAACCGC…	627
XLOC_016136|-	chr15	76627922	76628934	1.39269	1.09059	-0.352768	0.83315	down	1.23669	0.234261	-2.4003	0.3354	down	2.14751	0.756075	-1.50607	0.3092	down	upstream	ISL2	NM_145805{chr15|+|76629146-76634816|76629146,76630118,76630592,76632616,76633474,76634059,|76629282,76630308,76630855,76632900,76633642,76634816,};		TCONS_00027003	chr15	-	76627922	76628934	GGGAGATTGGCTGGGAGGAAGTGGGCCAACCCTGATTGGCCCGGAGTGAACAATGGAGTGCAGCCCCCCCACCTCCGAAACCTACAAGGATCCTCTCTCATGCCCCGGGCCTGGCAATCTGGACTGGACCTTGCGTCACCGCCGAGCTGGCTCCGCGGCCGTTACAACTCTGAGCTTCCTCTTGGACTTTCGGGGCGGTTTTCCCAGGCGCGCTGGAGCTGGGTGATGGATACCTGAGGGTGGAGATGGCTCTCCTTTAAGAGCTCCCTTCttatataaattaaaaaaaaaaaaattaaaCCCACTCTCAGGACGAGAGAGCCGAGGACAAGGGGGATCCGTTTGGACGTGACCGTCATCGTCCAGCTGGTCACCTTTCTCCTCTCATGTGCCTTTGTT…	1013
XLOC_003094|-	chr1	65432966	65433754	0.237333	1.30519	2.45928	0.20875	up	0.202506	0.798971	1.98018	0.40185	up	0.767978	0.949321	0.305831	0.83615	up	upstream	JAK1	NM_002227{chr1|-|65298905-65432187|65298905,65301078,65301780,65303614,65304147,65305285,65306927,65307133,65309746,65310436,65311195,65312331,65313214,65316486,65321191,65323338,65325787,65330469,65332548,65334993,65339052,65344707,65348959,65351941,65432015,|65300340,65301189,65301898,65303787,65304272,65305478,65307022,65307284,65309898,65310572,65311323,65312419,65313358,65316593,65321381,653…		TCONS_00005252	chr1	-	65432966	65433754	ATGGTCCAGCTCAATAAAAACCCCTACCACTTCCTGAGCCCATGCCATGTGGGCtatattatcatagttcaccttcagcaaaacccctttaaggaaggcattatccctatttaacaggtgaagaaaatgatgcAAACAGCCCTGAGGTGTTGTTCAGAGTGTGGCAGATGAGACAAGACTTGCACACAAACACCCACAATGCAGGCAACCCGGGTTGCCTCCCTGTCTGCTCTGATCTCCGGTCTTCTTTGGTCCTCTTTTCTGTACTTCTGGAAGGCACTTTGGAGATCCTTTTGTCTGCTGCTCCACTGAGAATTGAGTCAACTAAGAATTGTTTAGGGCAACACAGGTGGTTACTGGTGGAGGCCAAACCTCAAATTCAGTAGTCTAATTCGGATG…	789
n338412	chr14	75889959	75894444	0.524815	1.22433	1.22212	0.28195	up	0.223246	0.742952	1.73463	0.27355	up	0.575957	0.671554	0.221543	0.83215	up	upstream	JDP2	NM_001135049{chr14|+|75898836-75939404|75898836,75904600,75928128,75935992,|75899039,75904824,75928233,75939404,};NM_001135048{chr14|+|75894919-75939404|75894919,75904600,75928128,75935992,|75894955,75904824,75928233,75939404,};NM_001135047{chr14|+|75894508-75939404|75894508,75904600,75928128,75935992,|75894552,75904824,75928233,75939404,};NM_130469{chr14|+|75895059-75939404|75895059,75904600,759…		n338412	chr14	-	75889959, 75890386	75889975, 75894444	GGGTGCAGGAGCGCTCGAGAAAGCAGGACGCGGCGAGCGGTTATGTAAGCGCACCCCCCGCGCACCGCCGCCCGGCTTGTGCCCGCCAGGCAGCAGCAGCCGCAGCCCTAGGAGAGAGACGCGAGAGGCCGGAGCCGGGGGAAAAGTCAAAAGCCCCTTCACGCACAGCCTGTGTTAACCATGTACCTCAGTCCCGGCGCTTCCCCCACAAACTGAGAGCGACAGGGAGAATTTCCGCACAGTTTCATCCTTGGACACTTCAGGACTGAGCGGGTGAGGAGGCGATCTCGCCAGCCTGCTTTATTTTTCGGTGGAGAAGGATGGGCTGAGATGAAGGCATTTGGGGACTCCTACCCCTACCCACCGGCCCCCGCCAGCGCCCTTAGGCCCCGAGACGGC…	4077
XLOC_044819|-	chr9	469600	470082	0.785246	0.999036	0.347392	0.84225	up	0.268908	0.954066	1.82698	0.4545	up	0.452034	1.56913	1.79546	0.34265	up	upstream	KANK1	NM_153186{chr9|+|706805-746106|706805,710803,730050,731157,732377,734747,738284,740791,742204,744490,745172,|707247,713464,730248,731266,732617,734835,738504,740934,742405,744589,746106,};NM_015158{chr9|+|504694-746106|504694,676889,710803,730050,731157,732377,734747,738284,740791,742204,744490,745172,|504754,677009,713464,730248,731266,732617,734835,738504,740934,742405,744589,746106,};NM_001256…		TCONS_00075037	chr9	+	469600	470082	AACTGAGAGTGTATACAGTGGCGCCTGAAAACCCAACCTCGCCAGGCTTCCCTGTCTCCTGTGTGCAGCATGTGTGCAGTGCATTCCCCTGGAAGGTAAATTCGCGGAGTCCCGCAGCCCACCTGTGTCCACCTAGCCTGTAAGTGCCCCCTGAGGGTATCAAAGCACGCGGACTTCCGCCTGAAGCAAAGCCACCGGGCGGCAAGTTTCCCCGTTAACAACAACGAAGACAGAGAGGACTTGGCAGCTGTGACGGATCTGCAATAATTAAACTGACGTTGCTGTTTAGAAGCCTGGGGGTCGCCTGCAGCCTCCCAGGCTCCACTCCATCGGCTCCAGCGCTGCAGGCGGGCCGTGCATGTCTCTAGATGCATATTAAGCAAAAAGTTTCTAAAGAGG…	483
XLOC_044818|-	chr9	468038	469451	1.02146	1.2884	0.334953	0.79005	up	0.468484	1.66428	1.82883	0.2808	up	1.38134	3.18594	1.20565	0.2493	up	upstream	KANK1	NM_153186{chr9|+|706805-746106|706805,710803,730050,731157,732377,734747,738284,740791,742204,744490,745172,|707247,713464,730248,731266,732617,734835,738504,740934,742405,744589,746106,};NM_015158{chr9|+|504694-746106|504694,676889,710803,730050,731157,732377,734747,738284,740791,742204,744490,745172,|504754,677009,713464,730248,731266,732617,734835,738504,740934,742405,744589,746106,};NM_001256…		TCONS_00075036	chr9	+	468038	469451	ggcgcctgtagtcccagctactcgggaggctgaggcaggagaatggcgcgaacccgggagacggaggttgcagtgaacgcagatcgcgccactacactccagcctgggcaaagagcaagactccgtctcaaaaaaataaataaataaataaataaataaataaaaaactaaatTTCTggccaggcacagtggctcgtgcctgtaatcccaaccctttgggaggccaaggctggcagttcgcttgagcccaggaggtcgagactagtctgacaaacatgtcaaaaccccgtttctacaaaaaatacaaaaattacctaggtatggtggtgcctgcctgtagtctcagctacttggggggctgaggcatgaatccaggagttcaaggctacagtgagctat…	1414
XLOC_010599|n377748	chr12	122019488	122019842	0.800752	0.215786	-1.89175	0.04825	down	2.06582	0	-inf	0.03195	down	1.76447	0.303242	-2.5407	0.0738	down	upstream	KDM2B	NM_032590{chr12|-|121866899-122018920|121866899,121877659,121878618,121878872,121879959,121880794,121881482,121881814,121882252,121883077,121890922,121932381,121947369,121951078,121958787,121970710,121972401,121986781,121987360,122012451,122013685,122016706,122018690,|121868272,121877878,121878780,121879036,121880639,121880833,121881596,121882075,121882339,121883221,121891147,121932468,121947842,…		TCONS_00017652	chr12	+	122019488	122019842	GTAAAGATGCTGATAAAATGACATGGCAAGAGGGAGACGATAAAGGGACATTGTAGATAGCAGGCTTTGAGCCTGAcattttatttctgccataaccctgtgggatacttggagcaggtcattttgcagatagggaaactgaagctcagagaaattaTGAATCTGAATGATTGCTGTGCTCCCATATGGTCCCCAGGCTATCAGACAGACCTGTGGGGAGGACGTGGCTTCCCCACCAGGAGATACGATGTCACTATCAGCATCGTATTGGCCGTCCTAAGAGACAGCTTCCCCCTCACTCACCTTAGAAGTTTCCTGTCCTATCTGACTGTAGTCTTTCCCACCCATCCTCAAA	355
XLOC_048036|-	chrX	44730987	44732022	0.960218	1.10551	0.203282	0.87895	up	0.433323	0.627029	0.533092	0.77935	up	0.660256	1.65529	1.32599	0.3115	up	upstream	KDM6A	NM_021140{chrX|+|44732422-44971845|44732422,44733169,44820528,44833910,44870205,44879854,44894175,44896899,44910953,44913073,44918250,44918491,44919266,44920568,44921891,44922666,44928823,44935941,44937644,44938390,44941820,44941959,44942704,44945109,44948987,44949967,44966654,44969323,44970626,|44732958,44733233,44820637,44833960,44870264,44879975,44894230,44896934,44911047,44913200,44918349,449…		TCONS_00080199	chrX	-	44730987	44732022	ggcgAAGACGCCAAGGACGGCATTTGCCTGCCCGCGAGCTCTGGGATGTGCCCAGACCGCGGCTCCGGCCGTCCCGCGCGCGCTCCAGGGGTCCCGGGACCCCACAGGGCCTGGTACAGGTCGCGTAGCCGGGAGGCGGCGCACGGCCCTCGACCTCTGCCCTCCGAAGAAGGCTCAGACTTTTGGCACTGCTGGAAATAATGGCCTCCGCGAGGAGGGCGCTCGGGGAGCGGCTGCCGGTCCCGTGCCCCGCGGTCCGGGTGCCGCCCTAGGCCAGACCTGCGCTGGCAGCCCCGATCACCTCACCCGCGCCGAAAGTGAAGGGGGAAGGGCTCCCCTGACCCCCGCCCATACGCCCCAGGCCGGAGGGAATGAAGAGTCGCCCGCGGGGCCTGGCTT…	1036
XLOC_037222|-	chr5	141302734	141303293	4.40486	1.89225	-1.21899	0.37725	down	2.25968	1.40027	-0.690411	0.6934	down	5.82298	1.94239	-1.58392	0.2178	down	upstream	KIAA0141	NM_014773{chr5|+|141303384-141321612|141303384,141304145,141304974,141307715,141309146,141309553,141309742,141312823,141313804,141314058,141316762,141318085,|141303537,141304260,141305092,141307863,141309305,141309639,141309839,141312966,141313963,141314151,141316922,141321612,};NM_001142603{chr5|+|141303384-141321612|141303384,141304145,141304974,141307715,141309146,141309553,141309742,141312823…		TCONS_00062090	chr5	-	141302734	141303293	GGCAAGGGCATGGGGATGTGGGCCCAGGCTTCCGTGGGGGATGTCCTTGGCGTTCCCAAGCCGAGGCAGGGGACCGCAGGTGGCGAAGCGAGCCACCCGGAAGCGGGACCTTCGGGAAGTGGGGCTGGAGCGGCTTCAGGGAAGTAAGAGGACCTTGCAGACCGTGAGGCCGCGAACCAGGAAAGGCTTCTCCAGGCCCTAGGCTTGAGGAAGTGGGAGTAACCAGGCTCCATGGGCGGAGGAGAGGACCCCCGGGGTCCCACAAATGAAGCCAGTAGGCCGGGCTTCCGTCCAAGGCCACCTGCCTGGAGATGCCAGGCCAGGGCCCGACTGCGTAGGCGATGAGAAACCGCACAGGGCAAGGCTTTGATTCTGGGTTCTAGCTCCGGTCCAGCTTTA…	560
XLOC_017996|-	chr16	85059558	85061229	2.50463	1.11637	-1.16578	0.3193	down	1.32949	1.24644	-0.0930568	0.94995	down	1.36748	1.08866	-0.328969	0.7732	down	upstream	KIAA0513	NM_014732{chr16|+|85061409-85127828|85061409,85100505,85105388,85106530,85109449,85111030,85112020,85112530,85114920,85116169,85120249,85120677,85121881,|85061457,85101006,85105488,85106604,85109520,85111238,85112061,85112609,85114998,85116199,85120330,85120772,85127828,};		TCONS_00029974	chr16	-	85059558	85061229	CGAGGCCTGCCCACGCTCGGTGGGAGCGCTCTCGGGTACGCCCGGCGCCCCCTTGCTGGCTCTGCTTAGAGGCTGGGTGTTCTCGGACTCTGGGAGGAGTGGGTGGGGCAGGCCCGGTGCAAACAGGTGAGTGGGTTATTTCATGATTTAGTTGGGGGCATGGGAAGCGCCATCAGGGAGCTAGGAAATACCGTCGGATTCTAGTTGTTTCCTGGCCCTCGGTTTCCCTACCTTTAAAACAGCCGTGTCAGTTACCCTCCCTATCCCCTAGTTACGGCGAAGGCATGTTATTAACCAACATACCATTAAAATTAGTCCAGCGAGGCTTTGAGCAGGAGCtaaaaaaaataataataaataaatggtataaaaatttttCAAAAGAGATTTAAAAAAGAA…	1672
XLOC_001445|-	chr1	155904385	155904946	2.37893	0	-inf	0.0015	down	1.07048	0.633207	-0.757516	0.70495	down	1.08631	0.41403	-1.39163	0.43885	down	upstream	KIAA0907	NM_014949{chr1|-|155882835-155904188|155882835,155885663,155886415,155887289,155891165,155891651,155893417,155895422,155896466,155896894,155899086,155899502,155903423,155904126,|155884111,155885755,155886528,155887463,155891419,155891709,155893478,155895634,155896630,155896947,155899166,155899631,155903640,155904188,};		TCONS_00002430	chr1	+	155904385	155904946	GGCTGCTGTGCCTACTATAAATGCGGAATCGGGGCTAGCTGAATCCATCTTTATCGTGGGCATGTTGTTAGACTAGAAGACAATATGCATGAGTCAGGAGATTAAACAGGTTTCTCCTCAAATTCCGCTACGTTTGTGTTGAGTCCTAGTTTCTGTCTGGGGAGACAGCCTTCCCGCGGCTTTTGCCCGTTTCACGTTTCTGTTACTTAGGAAAAGGAAAAGGATTCGTTGCAAAGATCATTTGGAGAATTTCTCTGTTTGTTTGCTTCATTTCTGTGCACCAAGCAGGGAATAtaaaaataaaaagatgaataagccgcaggccctgccattctggtactctcaatgtggcaaggcaggtacgcaggcaaatatgtatgatagagttgtatattaagC…	562
XLOC_045504|n385677	chr9	115246511	115249027	0.145631	0.583153	2.00156	0.50315	up	0.0354122	0.81788	4.52957	0.2803	up	0.142638	0.649688	2.18739	0.51785	up	upstream	KIAA1958	NM_133465{chr9|+|115249247-115422706|115249247,115336336,115407929,115421542,|115249398,115337531,115408102,115422706,};		TCONS_00076102	chr9	+	115246511	115249027	ggattatggccctcagccaACCCACTAGGTTTACTGTGATTGCTTTCTCTAGGATCTTCgtttttcaagtcctagctgccttaatagacctgactccaaattttgtatctccaggccagtaagactgccggtaagctctagggtgcttctttctgacttctacactcctagacacaaatcaacaatgccctgagaaggaaaagcggctgagaatgcaggactcacttcagagtatttctcttcttcctggggggctcgtggactctcaagccttggatgacagggttgctctccaattgttttaaacagacttatttatttttttaaacagctttcatcgttctcagtggcagagttagtttgttcaacaaggtacctcatcatggttggatgcCTGCA…	2517
XLOC_031007|-	chr3	113415565	113417404	2.04754	0.387677	-2.40097	0.0848	down	1.07086	1.06176	-0.0123079	0.98755	down	1.71674	1.07294	-0.6781	0.52585	down	upstream	KIAA2018	NM_001009899{chr3|-|113367232-113415493|113367232,113383159,113388967,113392194,113393678,113396128,113415216,|113380272,113383256,113389050,113392223,113393743,113396244,113415493,};		TCONS_00051821	chr3	+	113415565	113417404	CCGCGTTCCCGCCTCTTTCACTCAACCCGCCAATCAGGCTGCGGGAACGCTGCCGTGGTAGCCAATAAGAAGACAGAATGCCGTTGCACTACGCTAGAGGGCGGGAGGAGGCGGAGAGGAAACCAAGGAGTGAACGGGGATCGGGCGGCCCAATGAGGAGGGCCGGGGGGCGGAGGTGTGCAAGTTGGGTTGAAGAAACAGGAAATATTCTTAAAGGTAGAGTGACGGACAGGAAGGAAAGCCAGTAGGTGAATGGGAAAGAGGTGGGCCTGGTTCCTTAAAGGGGACGCCTTGAGAACCTAGAAAAGAAGGTGTTTTAAGAAACTTCTTTGTATCTTCTTCTGTGGTCTCTTTTCTTCGTCTTTCGGTAGGAGTTTGGAAGTGGAAAAATTGAAAAGG…	1840
XLOC_013513|-	chr14	50234333	50234738	1.87898	1.00388	-0.904366	0.6049	down	1.79117	1.27035	-0.495682	0.7959	down	1.39154	0.468809	-1.5696	0.45845	down	upstream	KLHDC2	NM_014315{chr14|+|50234786-50249856|50234786,50238311,50241278,50244556,50244895,50245128,50246312,50246465,50246930,50247420,50249087,50249259,50249547,|50235339,50238391,50241396,50244672,50244977,50245212,50246393,50246524,50247040,50247493,50249175,50249312,50249856,};		TCONS_00022612	chr14	+	50234333	50234738	GCGCCCGGCAGGGGCGGCAGGAGCTCAGGAGAGGCCCCCGGGGATCGGGCTGGGCCCCACGTGAGAGCTAAGCGACTGCCCTCGCGCCCGCAGAACAGCAGGGCCTGCATCGACTCTAAGGCGAGACCAGAAACTTGCTAGTGGAGCAATTCTGGTGCCCCTGCCCGGGCTGTGAACCCTCTGAGATCATCCCTCAATCAAACGAATAGAAATCCTCGGGAAGAAAAAAAAAATTGCGGCAATCCGGCTAAAATTCAGCAGCTTTCAGGGACCGATTCAGGACATTATCCCTGTGGTTCCCTCAGTGAAAGGAGACTCGAAGCGCGACTAGAAGTCGCCGGGCCCCATAGATCTGCGGTGCCCAGGCCGTAggcggaggcgcgggcagaggcggcggcg…	406
XLOC_034917|-	chr4	166128038	166128552	0.284765	2.37219	3.05837	0.1952	up	0	2.59368	inf	0.00535	up	0.684529	0.945291	0.465647	0.7804	up	upstream	KLHL2	NM_001161521{chr4|+|166131170-166244308|166131170,166141085,166149958,166159929,166184348,166215510,166218760,166220658,166226759,166231704,166232615,166234389,166235177,166238977,166243183,|166131332,166141211,166150065,166160051,166184511,166215620,166218877,166220808,166226877,166231902,166232717,166234518,166235318,166239121,166244308,};NM_007246{chr4|+|166128769-166244308|166128769,166141085…		TCONS_00058230	chr4	-	166128038	166128552	ccgggacgcgggcggcggccgcccACAGCGGGTCTCTGGATCGCCGGGACGGGGGCGCTGGAAAATGGGAGCGGAGGGGGTTCTCCGTGCAGAAAAAGGGCGGCCGAACGCACGGCGTAATAATGCTCGGTATCCACTTGCTGCTCTGCTTCGCGGGCGTGTACACGTTATTCTTTTCATTTGTGCCTGTACCCAGGGAGATGGGAAGGGTAGGCATAACCAACCAGTGTCCTTACAAAGGGTGGCACTGAGGCAAGAAGAAGTGATTTGCCTGTCCAGTGTCCCAGGCAGGAAGCAGGCTCTCCCTCCTCAGTATGCTAGCcattccttggacaagtgaagtgagcacctgctaagcaaggttttagtgctgcggctgtgacagcaaaaccaagtctt…	515
XLOC_012204|-	chr13	46756565	46757954	0.681042	1.47038	1.11037	0.4041	up	0.238867	0.929382	1.96006	0.30345	up	0.782446	1.34304	0.779442	0.52135	up	upstream	LCP1	NM_002298{chr13|-|46700057-46756459|46700057,46704948,46708261,46716426,46717424,46718576,46721042,46722486,46725070,46726914,46728939,46730572,46732656,46732960,46733733,46756245,|46701858,46705073,46708385,46716560,46717539,46718655,46721238,46722582,46725213,46727080,46729021,46730705,46732786,46733124,46733821,46756459,};		TCONS_00020446	chr13	+	46756565	46757954	TTTTCTCTCTCCCTTTCTCCTCCAGCTGTCTTTGAGTAGTCCCTGGGCTACTTAAACCTTTCTGATTCTAGATAGCAAGGCAAGATCAGCCTGATAACTTGACTTCTTTGACTCTAGTTGCAAAAGCAAAGCCCAGATGCCTACCTACTTACAGCAAAGATCAACAAATTTTTCATTTTTAGTGAAAGAGCCAGGGAAAAAGGTGGCAGTACACCTGAAACAAATGAAAAGGGACTTCCTTGGGAAAGCCCCACCCCACCTGAAATCAAACCTCTCTGGAGTCCTCTAACAGTGATCTTATTGGTGCAAACAAAACAGAACGATCTCTTTAAGTGAAGGACATGAAAAGGAAGGTTACTAGATTATTTACTCATTCTTTTATTTATAGAACATCTATGT…	1390
n387010	chr17	41381732	41382576	2.10319	1.76449	-0.25333	0.90175	down	0.86609	0.732289	-0.242105	0.9114	down	3.31228	1.185	-1.48294	0.46445	down	upstream	LINC00854	NR_047479{chr17|-|41373436-41381062|41373436,41375578,41376186,41380500,41380819,|41373617,41375637,41376572,41380597,41381062,};		n387010	chr17	+	41381732	41382576	TCCAGCCTGGGTGACAGAGCCAGACCCCGTCCCAAATAAATAAAAATAAAGGAACCAGTTTGTAGAAAGCAGGAGAGGGTCCCATTGAACTTCAAGCCTTCAAGCTACAGCTGTGGCTGGACAGGTTGGACCAGCAGGCTGGAGCAGTCGCCATCTTGGCAGGGATCATTGACCCTGATCTATCATCGGGAGGAAGAAGAGCTGATCTTATGCAGGGAGGGCAGGTGGACTATGTGTGGACTCTGGTGATCTGTTTGGGTGCCAGGTGTTACTCCCAGGGCCACCCATAACTGTGAATGTGCAGGAACCCTGACTTAGGTTCCTGGGGAATGAGAGTTTGGTTCCCGGTACCCAGGGAAACCACCAGCATCGGCAGAGGTGATAGCTGGGGAGGAGCGG…	845
XLOC_017352|-	chr16	3312727	3313701	33.6094	3.71381	-3.17789	0.0048	down	11.3477	7.54529	-0.588758	0.6298	down	26.6832	6.00872	-2.1508	0.0125	down	upstream	LINC00921	NR_033904{chr16|+|3313767-3317566|3313767,3317125,|3315768,3317566,};		TCONS_00029026	chr16	-	3312727	3313701	GTCAGTGCTGCTGCTTAGTTGGTAAGAAAACAAAGggccgggcgcggtggctcacgcctgtaatcccaccactttgggaggccgaggcggtcggatcgcgaggtcaggagttcgagaccagcctgaccaatatggtgaaaccctgtctctactaaaaaatacaaaaattagccgggcgtggtggcgcgcgcctgtagtcccagctactcaggaggctgaggcaggagaatcgcttgaaccccggaggcacatgtagtgagctaagatcgcgccactgcactccagcatgggcgacagagtgagactgcgtctcaaaaaacaaacaaacaaaaaaaGGGAGTAGCTGCCTTCCAGACACAGTTTTGTTATTTTTCTGCCCCTTTCACTAGCCTGTCAGCC…	975
XLOC_010846|-	chr12	8544328	8544564	0.719191	2.41737	1.74899	0.3449	up	3.12558	16.861	2.4315	0.57415	up	14.2999	31.9736	1.16087	0.66735	up	upstream	LINC00937	NR_024420{chr12|-|8509559-8543348|8509559,8542865,|8509737,8543348,};		TCONS_00018100	chr12	-	8544328	8544564	cagcagggtaggggctgccatcaggagcttagtggggagaCCATTGTGCAACATGGTTCCAGCACTTGGGGTGGGGAAGCTCAGGGAGTACAGGGGCCTAGGATCCTGGGCAGAATCATGGAAAGGACACAGCCTCCCCAGCCTCTCCTGCCTCCTCTGCCTCCCTGGCCTCCTCTGTTTCTGTGGCCTCTCCTGCCTTCCTGGCTTCCCCTTCTACCCCGGCCTCCCCAGTCTCCC	237
XLOC_003096|-	chr1	65468747	65469624	1.17524	1.84377	0.6497	0.6588	up	0.530653	3.00124	2.49972	0.36225	up	2.55408	5.79408	1.18177	0.29265	up	upstream	LINC01359			TCONS_00005259	chr1	-	65468747	65469624	aaaaaGTGTTATTTATAGGAATAAGAACTAAAATGCCTTGTTAATATATTGTTTTGGCATTGCCAAATTTAGCCTATTTGAGTGCATGGATTGCATTTGGGGATTGCTGTTTTCTTTTTTGTTTTGTATGTTTGCTTTAGATGCGTAGACAGAGGGAGTGGAGTAAGGCTTTACAGAGATTACTACAGAAGGCATTTTTTTTTTTCATAAAGAGGGGAAAACGCACCCATCTCATaacaagaatttggagtcaaaacgagacagattccattcctgccttccacattaattagctaggtgactttgggcaaatcacttaacctctaggttttctcatcagcagaatgaaagcgttggcctaTAGACACCCATTTAAATCCCTCCTCCAAATACTCATTC…	878
XLOC_037389|-	chr5	169756852	169758254	11.2572	0.309521	-5.18467	0.0232	down	4.69303	2.95856	-0.665626	0.6112	down	3.13563	1.84308	-0.766641	0.44785	down	upstream	LINC01366			TCONS_00062363	chr5	-	169756852	169758254	gtgtTCCTCAGCTTCCTGGCTACTGAGTCTTCTCAAGACCAGAGCTCCCTGGCTTTTCAGAAAACCAGCTCTCAAATCATCTAGATCATCTATCCCCCTTACTAGGTAGTCCAGTGTGGCCCAAAGCCTATTTGGACTTTTTTTTTCTTAAAGGAGAAGAAAAAAAGAACCAAGTGAAAACAGAAAATAATTCAGCCACGTGAAGCTGAATTATTATAGCTGCCCCATGTGAGTCGGGAAAGAGAAGGGTGCTTCCTAAAACATGTTAGACAAGGCACTCTGCGGCTTAGTCCCATCCTCCACGCCCCGAAGTCTGCAGCTCTCTCATCATCTTTGCTGCTTGAGTTTTGAGAGGGGCCCAGTGTGCCTTCTGCAAAGCCTGTGCCACTTGCTTCGAAA…	1403
XLOC_039295|-	chr6	13296278	13296971	2.24449	1.03091	-1.12247	0.43125	down	1.35741	1.13393	-0.259524	0.88175	down	0.815287	0.614108	-0.408815	0.81295	down	upstream	LOC100130357	NM_001242698{chr6|-|13279526-13295818|13279526,13281660,13295027,13295506,13295717,|13281388,13281785,13295130,13295620,13295818,};		TCONS_00065796	chr6	-	13296278	13296971	CTCCTCCCCACTCCAATCAGTTACGTTCGGCACCTGCAGGGTTTCCGCTCATGCATAGCTAGCTGATTCCTGGAGGGCAAAAACCATGTCTTTACAGTGAACTAAAAATATCAAGAGACGCACTTACCTCCCCGCACAGAGGGGGGTCACTAGGGAGACCTGAACTAGGATGGCTCAATTGGAGCCTCTCACTGTTTGGCCCAGTGGGTCTCCGTTTTTCTGCCCAGCTGCTGGACAGCCTGAAACATGCCTGCCTTTCCTTACTGTGGCCGGTTCCTGGATTTTAAAATTGGGTATGATTGAAATAAGGTCGTCTGGGTGTGCATGTTACACGCAAGTTAAATTTCCCTGTTCGAGTTTTGTCCTACAAAAGGCAGTCAGCCCTGTGTGTTCTTTCTG…	694
XLOC_014290|n345256	chr14	50506812	50507255	0.718362	0.42989	-0.740746	0.7282	down	1.84675	0.545892	-1.7583	0.59695	down	1.20212	0.801477	-0.584849	0.8089	down	upstream	LOC100506499	NR_102736{chr14|-|50474030-50506602|50474030,50477323,50477651,50505732,50506109,50506398,|50474137,50477403,50477744,50505975,50506187,50506602,};		TCONS_00023923	chr14	-	50506812	50507255	GGGCAGAGGGGCAACTTAGCATCCTCTCTTTCCCCATGTTACCACGATGCTCTTGGCAGGGACCATTTGATGGGGATTCGGATGTCTTCCTGGGGTGGTGAGCAGGGGTGAGGGAGGGGGAACTGCTGCTGGGTCAGTAGCTCCTCTCCAGAGTGAGCCCATCTGTGGAATGCCATGCCCCTTCTCTATCCCATCTTTGCAAGTGGGCTTGGGTTCTTGGGATGAGTTCTTCAGGCCTTATAAATGCAAACTGTGCAGAGGTGCCTCCAACAAGAAAAACCAGTCTCTGGCAGGGCCCCTAAGGGCAGGATTCTGGAGAGGCCGCCCTGTCCTCAGTTTGGCCCTGGGACATTCTGGCCGAAAGTAGGATGGCTGCGGCAGAGGGAGGAGAGGGGCCTC…	444
n369903	chr7	145950	149532	0.564021	0.840388	0.575307	0.6785	up	0.280581	0.807777	1.52554	0.39265	up	0.44566	0.653688	0.552659	0.70835	up	upstream	LOC100507642			n369903	chr7	-	145950, 148532, 149329	147905, 148615, 149532	GGCGCGGCCCAAGACGACGCCAAGGGAGCGGACGGGCGGGGAGGAGGTGGCCTCTGCGCAGGCGCAGAGAGGAGCGAGCGACTCCTGCGCAAGCGCAGAGTGAAGGGCCGGGAACAGTGGAGGGTGCGAGGAAGACAATGGGGGAGGACCCTGAGGCGGCCTCTGTGAGCCGACAGGAACACGTGGTCGATCAGAGAGAGACTCGTTCGTGAACGGATGGGGAGGACCCTGAAAAGCACTGTGGAATACAGGTTTCTAGTAACTTCAAAATCACATCATTTGGACTGGTGTATTTTCACCAGGTAAAGAGCTTTTTATGGTTCACTGAGGACAATCAACCCCTTCACAATCTAGAACCCAAAGATGGGATCTTCTGAGAACATCAGAGAAACGCTGCCC…	2244
XLOC_040770|-	chr7	7293137	7293891	0.0837279	1.38235	4.04527	0.2482	up	0.857472	3.29834	1.94358	0.26155	up	1.0559	3.20016	1.59968	0.21305	up	upstream	LOC101927354			TCONS_00068171	chr7	+	7293137	7293891	GTTTTTACAACCAGTGGTGAAGAATGTCCACAGACATTCTTAAGCAGCAGTAGAGGTAAGCAGGTACACACATGAGCTGGAAAGATCTCAAAGCTGATTTGGATTCTTTTATCTTGCCATAAGAAATTACTTTCTTCAATCAAGGGTATAAAGACTGCTGAACTAGTTCATAATGAGGGTAGATGAAGGAGGTATCCATCTTCAAGAGTGGTAAATAGTTGACCCATACAAAGGACCAGCAGCCTCATGTGGACCCGTCTTAGCATCCTTCTCTCCTTCTACTCCAAGGGTGAAGAGTACTCGGAAGTTACTATTTATTCTCAAATCCTTGTGTCAGATTATTTTCATATCTTTCTTAGATCTGTTCTGGCTTAAGTCTTATTCTCTTATTCATGGAAA…	755
n342618	chr4	120370725	120375783	2.99064	3.29148	0.138282	0.9059	up	2.17026	4.6246	1.09146	0.4506	up	2.04323	4.15049	1.02243	0.342	up	upstream	LOC645513	NR_037630{chr4|+|120375937-120420747|120375937,120381337,120381885,120382871,120384050,120414487,120415587,120418965,120420715,|120376288,120381397,120381982,120383006,120384134,120414592,120415678,120419058,120420747,};		n342618	chr4	-	120370725, 120375401	120371280, 120375783	AGGCGTGGGTGTTCGGCTACGTCACTGGGGCCCTACGGTGCCTGGAGCTGGGCAGTCTTCTCGTCAGAGTGGGGACTGGTAAGAGCGACCTCCCCGCCAGGTCCTGTGTGTTGCCAGCCGAAGAAGGGTAGCTGAAAAATTCAGACCCAGCACAGTGTTTATGTTGGTCAAAAATAGAAAACTATGTCTGGCGCCGCCGAGGCGGGAGGACCCTTCAGGCCAAGAGCAGCCTAGCAACATGGCGCAACCCCATCTCTGTAGTCCTACCTCAGCTCCCCCCAGCTGAGGGGGGCTCAGCCCCCCAGCCCTCAAGTATGAACCCAACGGTTCAAGGCTCCAGTGAGCTATGATCCCATCACAGCATTCCAGCCTGCGAGATTGAGGACACAAAGACCAACG…	968
n367318	chr4	6672455	6675587	1.01364	0	-inf	0.2256	down	1.07727	0.000211561	-12.314	0.2458	down	2.78516	0.571178	-2.28575	0.5373	down	upstream	LOC93622	NR_015433{chr4|+|6675820-6677774|6675820,6676719,|6676433,6677774,};		n367318	chr4	-	6672455, 6675411	6672721, 6675587	CTAGGGTCAGGGCCCTCACTCACACTGCTGGAAGGTTAAAGTCGACTTCACGCTAGTTTAAGGAAATATCTGACGCTGATAACCATGTCCCAAGCACTGCTCTAAGTTCCCAATGTGTCCGGAATTGGTGGGTTCTTGGTCTCACTGACTTCAAGAATGAAGCCACGGACCCTCGCGGACTATGCTAAAAACAGCCTCAGGACCTTCAGCACTGATCAACAATCCTGGGCATGGGCTGACCGACAGTTTTCACCCAGAGAGTGAAGATCATGGAGGAGCCATCTTAAATTCTGCCCAGCGCAGGCTCCCAGGAATCCTAATGTCACGATCTCACTGCAGCCAATGTGACAAACACAGCAGTAATTAAGTCTAGAGAGCTAAACACACCTCAAAAAGAAT…	444
XLOC_035096|-	chr5	1524190	1525242	3.21279	1.38751	-1.21133	0.3223	down	2.12468	2.12421	-0.000322441	0.9865	down	1.88888	0.961742	-0.973811	0.4416	down	upstream	LPCAT1	NM_024830{chr5|-|1461541-1524076|1461541,1466863,1470940,1474071,1474674,1477518,1479735,1481056,1483542,1488505,1489860,1494814,1501575,1523824,|1463950,1467005,1471039,1474225,1474800,1477601,1479790,1481091,1483601,1488566,1489973,1495029,1501718,1524076,};		TCONS_00058551	chr5	+	1524190	1525242	CCGCTACCTGGTGGTTTCTCTGGGGTCTGTGGGGGGCCGGGGCCGCTGGGGACCGGGGGCGCCTCCTGCAGCCACTGGAGCACAGGGATCCCCGGCAGGGTCTGCGCCAGGAGAAAGGGAGGTCCCCCGGGCCCGCGAGGCTGCCACGTCGTCCCCTTCCGCCGCTCGGCCCGCCTGCTCGCGGGGAGGGAGGAAGGGGCGGGCACGCGTCCAGCTTACGCGCAAGGCGGGCCAGGCCCTGGGTGCCGAGCCCCGGGCTGTTCCGGCGAAGGCCCCACGCCATTCTTCTTATTCGTTGGGCTCCTAGCTCGCACCGGCGACCCTGGAAGCTGCCCCGGGCTGAGGGAGCTTCTTCCAGCCGCGCCTCAGCCCAGGCGACTCCCGCCTGAGGTCCACTCG…	1053
XLOC_002647|-	chr1	24116519	24117565	0.948141	0.130979	-2.85577	0.18815	down	0.903258	0.168853	-2.41937	0.2845	down	1.03237	0.121053	-3.09225	0.18985	down	upstream	LYPLA2	NM_007260{chr1|+|24117645-24122029|24117645,24119146,24119497,24119640,24120194,24120349,24120552,24120713,24120916,24121171,|24117740,24119250,24119529,24119706,24120242,24120420,24120626,24120815,24121090,24122029,};		TCONS_00004502	chr1	-	24116519	24117565	CTTCGCTGGATAGAAGCTGCCATGTTGGAGGCGGCGGGGCTACTCCCTGTCATTCAGCCGCGCAGTCGCTGGGTTCTCACCCGCTCCCACCTTGTAGATTCGAGACAGGGCACCCAAGACTCCCACTTGCTACCACCACCCATGCGCCTCCTGGAGGAGGGCCGACCGGAAGGAGAGGCATCCCTCACACTATTGTTTGCATAAACTTTACCACCTTCCCATCCTCATGGGACACACCTCTTAAGGCCTCGGGTGTCTGCCACTGGCTTTCATGCCCTATTCCAGGATCATGAatggaatgacacactctgaaccgaagagaccttacagatcatctagttctccagccttgaagatggggaaactgaggctcaaggaagGCATGTAAACAGCAACCTC…	1047
XLOC_017295|-	chr16	1755675	1756072	0.432334	3.64192	3.07448	0.19445	up	0.185513	1.53488	3.04853	0.33405	up	1.43927	2.18775	0.604113	0.6848	up	upstream	MAPK8IP3	NM_001040439{chr16|+|1756220-1820318|1756220,1774557,1779138,1779487,1793335,1797029,1798244,1798602,1802534,1809954,1810380,1811224,1812351,1812675,1812836,1813657,1814115,1814301,1815013,1815960,1816220,1816529,1816723,1816904,1817149,1817564,1817805,1818069,1818199,1818477,1818703,|1756658,1774678,1779209,1779579,1793477,1797276,1798347,1798722,1802541,1810016,1810533,1811306,1812482,1812732,1…		TCONS_00028938	chr16	-	1755675	1756072	GGGCCGGAAGCGCGGGTGAGCCGGGCAGAGGGAGCTCCCGGCCAGGCCGGTGGGATCCGCGGGGCGGCAGTGGTCGCTTCCCCCAGCGCGCTGTAGCTTGATCATGTCCCCGCAACCGTGGGCTTCCGGTGACCTCGATCCCGTCTCCAGGCTCTGCACACTTCGGCGGACTTAGGTGAAGGCTCAGCGCCTGCGCCTCAATCCCGGCCGCCCTGATGAGCCTCCGTTCCCTACAGCACCGCGCCCCGCTCAGTGCCTCCCCTCTCCTGATGCCTTCCCCGCTCAGCTGGCTCCTCCCGGGATTCTGTGAATGCACCCTCAACGCCCATCTCATCCTGAAACCCAGCAGCGTGGCCTCCTTCCTTTCGCCCACTTCTCCCTACTGCACTGACTGCTTC	398
XLOC_004301|-	chr1	204484916	204485458	5.26504	3.54462	-0.570813	0.6464	down	5.74093	2.26374	-1.34257	0.4086	down	6.33834	4.21355	-0.58907	0.58715	down	upstream	MDM4	NM_002393{chr1|+|204485506-204527248|204485506,204494611,204495487,204499811,204501318,204506557,204507336,204511911,204513662,204515924,204518240,|204485637,204494724,204495562,204499945,204501374,204506625,204507436,204512072,204513812,204516005,204527248,};NM_001204172{chr1|+|204485506-204527248|204485506,204494611,204518393,|204485637,204494724,204527248,};NM_001204171{chr1|+|204485506-204527…		TCONS_00007282	chr1	-	204484916	204485458	GCAATGGGAGGACTAGAGAGCTAGAAAGGCTGAGCTCACTACCATAGAGTAGATCCTAGTCCGGGGAGAGAGTCGTGGGGCCCGAACGGTTGAAAGTCGTCAGATTTGAAGAGATAATAAGTGAGGGACTTGCAGGGTCTTGTGATATTTACAGACGTGTATTAGGAGATCAGAAAACAGAGAAGAGGAAGAGCTAAGGTCATAATCACAGGCTGCCTTCAGCTCTTCGGAAAAACTACGCTTCCTCTGCCATTCCCCAGTCCTCACCCTTACTCCCCAAGGGTGGTAGGGAAGGGAAACGGAGCGATGGCGGCactagggtggcaaggaagcttgaagccatgtcaaataaatagttgaaagcaccagccgctgtggctcacgcctgtaatcccagca…	543
XLOC_034239|-	chr4	17615533	17616187	12.1294	3.10754	-1.96466	0.0967	down	15.1939	6.84445	-1.15049	0.376	down	4.20524	3.9892	-0.076089	0.94405	down	upstream	MED28	NM_025205{chr4|+|17616272-17626160|17616272,17621523,17623209,17625223,|17616436,17621590,17623322,17626160,};		TCONS_00057166	chr4	-	17615533	17616187	CAGGACCGAGCGATGGGAGGATTCTGGTGCACCCCGGAAGGAGGATTTTTAATTCTTCTGTTTTCTTGTCTATCGCAAAACAGAGTTTACATGTATTTTCCTTTTTTCTTAGCTTAAGAATTGAAGACTTTGGCCGGATTAGACCTGGTTGTGTGGAGAGGAGAATTAATAACTACAGTGGAGCGAGCCCTCCTGCgagagtcaggatactactatgctagtcccgactctgccccaaatgcctggagagactttggctaagtcactttttctttccgcgggctgtttaccgttggtaaaaggagagggtCACCCACTCACTCCACAAACATTTGTTGAGTCATTGGTTATAGCGGGAACAAGACAGGCAAAGTTCTTCCTGAATTCTGGTCGGAGATG…	655
XLOC_016180|-	chr15	81291839	81292605	0.41019	0.838249	1.03109	0.524	up	0.630078	0.911474	0.532672	0.77935	up	0.955248	1.07465	0.169915	0.9097	up	upstream	MESDC1	NM_022566{chr15|+|81293294-81296345|81293294,|81296345,};		TCONS_00027092	chr15	-	81291839	81292605	cagcctttctcaagccatttatgagttccatgacattgttcaagttctctttccaagtatccgtcttctcttctagaaattagagatTGTGCACAGGCTGCTTGAGTACTTGGTTCCTAAACAGTAGCTGTTAGAATTATTATGAGCCCTGATCAGCGCACTTTGCCCTCTCATAACGTCTATTTATTCGTCTGTATAATGGAATAATAGTGGCTGCTGTTAAATGAATTAAATACGACGGCGTTTGgagggaaacattactactccagttttacagataaggaaactgatgatcaggtgcttgaagtgacttccgaagatcaggaagacagcatatggcagggacaggaacccacgcctacgccccagcctctttttaccgaaccTTGTTCTTCAGGA…	767
XLOC_007212|-	chr11	12306876	12307550	4.65868	0.917543	-2.34407	0.11115	down	3.89531	2.15771	-0.852237	0.58095	down	2.81885	1.38197	-1.02838	0.4192	down	upstream	MICALCL	NM_032867{chr11|+|12308446-12380691|12308446,12313689,12315107,12341242,12345524,12348719,12371384,12376330,12379841,|12308711,12313844,12316404,12341358,12345617,12348813,12371484,12376404,12380691,};		TCONS_00012072	chr11	+	12306876	12307550	tcggaatcttgcaacttccagctgcatgactcttaaaccacaatttctaatcttgcggctaatttgttagtcctgcaaaggcagtcttgtccccaggcaggaagggggtttgtctggggaaagggctgttatcgtctttgtttccaaactaaactataaactaagttcctcccaaagttagttcagcctacgcccaggaatgaacaaagacagggtggaggttagaagcaagagggattggttaagtcagatctctgtcactgtcataattttctcagttataatttttgcaaaggcattttcaCAAATGGAGTAAGGGAAAGAGAGGAGCTGAAGGAGCTGGTCTTGAGGAAGGAAAGCCCCCAGGTAGTAATTGTCACCTGTGCTCCACAGCCTGGC…	675
XLOC_022051|n376342	chr19	1247425	1248468	0.970631	0.851981	-0.188103	0.906	down	0.914447	0.41004	-1.15713	0.55235	down	1.10171	0.430215	-1.35662	0.4035	down	upstream	MIDN	NM_177401{chr19|+|1248551-1259142|1248551,1249888,1251560,1251837,1254165,1254900,1255420,1256993,|1248659,1250528,1251648,1251900,1254477,1255060,1255693,1259142,};		TCONS_00036764	chr19	-	1247425, 1248012	1247860, 1248468	CCTGCCTGCCGGCCCTGGCCCTGGGGCGCCTTGACGGCTGGGCCACCCGGGACCCAGGCTTGGCGCAGTTCATGGGGGGACTCCCCTTGAATGCCCCGAGCCAAGGGTCTCGGCCCGCCTCGCCGCGGGCTGAGATGCACCCCGAATCGTCAGCGGGACAGGGTTTTGGGGTGTACAGCGCGACTCGCTGCCCCGCCCCCTTCCTGTCGCCCCAGGCCCGGTGCTTCCGCCTGGGGGCGCCCGCGTGGGGGGGACGGGAAGAGGGGCCTGAGTCAGCGGCTGTCGTCCAGGAAAACAGGCTGGAGTCACCTGCCGTAGAGTGGGGGTGCCCTGGCCAGCCCTGGCCTCCTGCATCTGTCAATGGTGACCTCAGAGGGCATTTATGGAGCGATTAGCCAG…	893
XLOC_024351|n345503	chr2	134880861	134884331	5.33827	1.90953	-1.48316	0.11125	down	2.94416	0.834575	-1.81874	0.21035	down	4.81298	4.29369	-0.164711	0.8183	down	upstream	MIR3679	NR_037450{chr2|+|134884695-134884763|134884695,|134884763,};		TCONS_00040572	chr2	+	134880861	134884331	CTTTTCCCTAATGTTCCATGTGTCTCAGGATCTAAGTCACTACAGAGACATCCCTGGATTAATTTTGGCAGGGGATGGGCAGTGACTAGTGTACCCTGCAGAGATGTGTAGAAAACTGCAGAGCAGTCATCTGTAAGATCTGGGTTGGAAAGTTTATGTCCTCTCCTTCCCAGGGTCATACAGACAGGTGACTGCTCTGCTCTTTCTCAAGAGGCTTTAAGCGCAGTAGGGACTCACTGTCTTCCTTCCTCCTTGTGTGTCATGGGCTCCTGGCCCTAGGAGGCATGGAGGAGGAGTGGTTGGGGGTGGCATTCTGTGTTGATGCTGTTATAACAGGCCTCAGGAAAGTGTGTGCTGTTAGCTTTGTCTCTGGGGGTTTCGTATGGTGAGTTTCAAAGT…	3471
XLOC_026205|n344489	chr2	112079071	112079396	5.07032	6.18546	0.286805	0.7447	up	1.91072	5.47876	1.51974	0.3769	up	5.64874	11.6266	1.04143	0.7288	up	upstream	MIR4435-1;MIR4435-2	NR_039634{chr2|+|87929273-87929353|87929273,|87929353,};NR_039634{chr2|-|112078588-112078668|112078588,|112078668,};	NR_039636{chr2|+|87929278-87929352|87929278,|87929352,};NR_039636{chr2|-|112078589-112078663|112078589,|112078663,};	TCONS_00043580	chr2	-	112079071	112079396	CGGTCCTTCACTCCCACCAGGACAGGACAACCCAGCCTCCCGGGTCCCAGGAGGACTTGGCATGGCTGAGGACACCCAAGAGGAACCACCAGCCTATCCCTGAAAAAGCAAAGACACTTTGGGGAACAGAAGAGCGTCTTAAAAGATATCAACTTTGACTCAGAGATTTCAAGAAGACGCTCTATCCAAAAACCAAAGAAGAAGTGTCAAAGCTGTTGTAAATGTTTAAAAGAATAGCCACCTTGATTGCATTTTGAGTGAATTGTGAATTCCCTCTCCCTGGGTCTTCCTCATTCTTCTACATCCTCCCCATTTCTGTACTGAAT	326
XLOC_042429|-	chr7	75543121	75544239	1.3398	0.322499	-2.05465	0.192	down	0.834397	0.623952	-0.419298	0.8039	down	0.853991	0.614567	-0.474651	0.72965	down	upstream	MIR4651;POR	NR_039795{chr7|+|75544514-75544587|75544514,|75544587,};	NM_000941{chr7|+|75544419-75616173|75544419,75583306,75601730,75608768,75609656,75610365,75610834,75611541,75612837,75613055,75614094,75614375,75614896,75615240,75615476,75615654,|75544497,75583498,75601779,75608897,75609806,75610490,75610924,75611640,75612954,75613174,75614276,75614525,75615167,75615386,75615559,75616173,};	TCONS_00071033	chr7	-	75543121	75544239	CCGGGGGTGGCGGAGTCGCCTGGAGACGGCGGCTGCGGCTTCTACAGCTCGGACCCTGCAGGTCACCGGGCCGGCTGCCCACCTTCCCGGGGATCACTGCAGAACTGTGGCTGTGCGCCCGCCGGTCTAGCCTCCTCCTTCGGGCCGCCGCTTGCTTGTGATCGCCACATTGTCTCCTCCACGGCCCTGTTTCCTCACCTGAAATTGGCGAGGCTTCAGGCCCAAGTCGTCTCCCTGGGTTCCCTCCATCCAGCCTGACGGCGGAGGGCGCGCGtttgtttttagagacagggtctcgttctgtcgcccaggctggattgcagtggtgcagtcacagctcactgcagccttcaactcctgtgctcaggcgattctcccacttcagcctcccagtagctg…	1119
XLOC_019484|-	chr17	30676595	30677040	1.78279	0.568885	-1.64792	0.35835	down	1.22211	0.722509	-0.758285	0.70775	down	1.53459	0	-inf	0.0085	down	upstream	MIR632;ZNF207	NR_030362{chr17|+|30677127-30677221|30677127,|30677221,};	NM_001032293{chr17|+|30677156-30697468|30677156,30678804,30685521,30687616,30687910,30688486,30689932,30692348,30694790,30696313,30696617,|30677345,30678931,30685660,30687784,30687986,30688534,30690003,30692506,30695033,30696473,30697468,};NM_001098507{chr17|+|30677156-30697468|30677156,30678804,30685521,30687616,30687910,30688486,30689932,30692348,30693683,30694790,30696313,30696617,|30677345,30…	TCONS_00032486	chr17	-	30676595	30677040	CCGTTTCAGAGTTTTTCGCTTTCGCTGGCTGTGCTTGCGGAGCACTTTGGGTTTCATTTGTAAAGGAGCCGGAGCCCCAGGTACGCTAAGGGGCATGCGAATGGAAAACAGAAAACAAAAAAACGGAAAAGATTGCCAGTGCAGTTAGGGCCGATCACAAATAAAGATAGAGACAGCGCCCAATTTTAATTTTGTTTCAATTGAACAGTAAATGTTGATTATGTGCCTATTAAATGCTAAACCAAATAAGTTAGTCTCTGCTTTGTAACTCGCAGATTGGTGACAGACGAGTACACAATGCAGAGTTCTCAGTGCGGCGTTGAGGGAAATGCGAAGTGCTGTAGGACCTCAGAGAGCGGGAGTCCTAGGGCGGCTGTAGTGGTAGTGGTCGTTGGGTTG…	446
XLOC_017340|-	chr16	3095509	3095713	15.8392	20.8476	0.396385	0.78395	up	3.18952	23.4834	2.88023	0.2371	up	1.07712	7.55455	2.81017	0.331	up	upstream	MMP25	NM_022468{chr16|+|3096681-3110724|3096681,3097415,3100009,3100254,3107033,3107310,3107531,3108181,3108412,3108827,|3097017,3097548,3100145,3100547,3107210,3107395,3107614,3108334,3108670,3110724,};		TCONS_00029006	chr16	-	3095509	3095713	TTAAACTGCTCAGTCTCGGAGCAGTTCAGGGGCAGCCGCCGGAGCTGCTCACAAAATAAACAGCGAGCAGGATGCGGAGCTGGAGATGCAAAGGCAAACACTGCGATCCCGCGCCCgctcgctggggccgccagaacaaaacaccaaggactgggaggctcaaccagaagtttacgttctcacagttctggaaactggaaggcca	205
XLOC_046009|n370915	chr9	27530548	27538331	1.74307	5.85491	1.74802	0.02475	up	0.768521	3.59638	2.22639	0.0616	up	2.77412	6.15657	1.1501	0.073	up	upstream	MOB3B	NM_024761{chr9|-|27325206-27529850|27325206,27359031,27455130,27529552,|27330614,27359234,27455746,27529850,};		TCONS_00076917	chr9	-	27530548	27538331	ctgaagttcaaaggccagccagaaggtggatgtttcagcaccagaagagagagcaaattcgcttttcttctgcctttttgtcctctctgggccctcaatggattggatgatgccctcccacattggtaagggtggatcttctatactcagtctgctaatttcttccagaaacatcttcacagacacatccagaaataatgttttaccagctatctcggtatcccttagcctagtccatatttaaaaattaatgatcacaagcagttgtttgtttccacagcaaaacctggGTGACAGACCAAGTGACCCAGATGACTAGAATTTGACCTTCTTTTGTTGCCCACACCATACTCTGAACTAACATGCTGTGCTGCCTTCCAAGTGGAGAATGATGGCTAA…	7784
XLOC_014106|-	chr14	23298319	23298986	1.37797	0.232675	-2.56616	0.2287	down	1.17677	0.298403	-1.97949	0.389	down	1.61958	0.64704	-1.32369	0.3797	down	upstream	MRPL52	NM_181306{chr14|+|23299091-23304246|23299091,23299258,23299395,23302626,23303380,|23299157,23299319,23299463,23302691,23304246,};NM_181305{chr14|+|23299091-23304246|23299091,23299395,23302626,23303380,|23299319,23299463,23302691,23304246,};NM_181304{chr14|+|23299091-23304246|23299091,23299395,23300172,23302626,23303380,|23299319,23299463,23300246,23302691,23304246,};NM_181307{chr14|+|23299091-233…		TCONS_00023629	chr14	-	23298319	23298986	CGGAAGGAGAGACAAAACTGCAGTACAGGTTTTTGAGGTGAAAACGAATTGTCGTTCAGCGCATGCATTCTCAGTGGAAGTCGTGTCCTCCCAGATTAAGCCGTTCTGAACAGTTCCCACAACCTCCCTACAGCGGTCTCTAGTTCATTGAAATTGATATTAATAGTAACTTTGATCTCAGGGGTAACATCCACGTCATTCTACAGATCCTCGCATCACTGTAACACAGTTTTCCTAGACTAAGAAAAGTAATCAAATCTAGAGTTAATCGGAAATTGGGccagcctgggcaacatggcgaaactccctctctacaaaaaaatgaaaaattagctgggtgtggtggcgcatgcctgtggtcccagctacttgggaggctgaggtgggaggatggcttga…	668
XLOC_006536|-	chr10	75193605	75194294	0.471215	1.78113	1.91833	0.25135	up	0.643737	1.52363	1.24297	0.49615	up	2.00811	2.88846	0.524463	0.66435	up	upstream	MSS51	NM_001024593{chr10|-|75183336-75193319|75183336,75184855,75185568,75186364,75187370,75187821,75193270,|75184530,75184949,75186135,75186489,75187526,75188059,75193319,};		TCONS_00010951	chr10	-	75193605	75194294	tttaaaaattttaaaaaaattttttGAGGGTAAGAAAGATCTTGCAGTCTTTTAGGACCACTGCCCTAACAACTTCAGATAGGCTAGCTGTAAGTAGAAAGAAGCTAGGACTGTGGAATTGAATTTCCTGGATCAGCTGCAATTACAAGGAGGATAAGAGAATGGTTGAGCTGATTCTTTTCTATTTTCTTTTCCTAGAAATAGTATGTATTTTTAGTCATTAACTAGTATTTTGGTTTTGTTTAATATCCCAGAAGCATTTATTCCTCTCTTAATACAGGTAAAGTGCTCCTGATGACTCTCTCACTCAGAGAGTTATCTTACCCTTCTTTCAGGGAAAGTGAATTTTACAAGTTAATTCTGCATGTTTCCCCTACAACTGATTTCATTCTGTACCAT…	690
XLOC_026733|-	chr2	192541399	192542603	94.0998	112.416	0.256588	0.68465	up	20.0447	109.567	2.45053	0.0281	up	66.9558	125.361	0.904804	0.1474	up	upstream	NABP1	NR_045623{chr2|+|192542861-192553248|192542861,192543715,192546671,192547217,192548454,192548955,192550324,|192543431,192543854,192546743,192547321,192548530,192549022,192553248,};NR_045622{chr2|+|192542797-192553248|192542797,192543715,192546671,192547217,192548454,192548955,192550324,|192542967,192543854,192546743,192547321,192548530,192549022,192553248,};NM_001254736{chr2|+|192542797-192553248…		TCONS_00044395	chr2	-	192541399	192542603	GCCGCGCAGCAGCAGTTCTGTTCGGTTTCGCCTTCCTGCTGTGCAGTCTTTTGACGCTTGCTGTCCAACTTTGGAGTTTTCTTGCCTTTTTTTCTCTCAGAGTTGAGCCCCTGCCCGGGCCCTTTAGTCCCTCGGTCACGAGGAACGGTAGAGTTTAGAACCTGTGAGTACGTTAGAAAGTTCGCAGTCGAGGAAGAACAGGGTTCGGGCAAGGGCAGCTGGTCCGGTACCAAGGGAAAACAGGCTGGGATGGTGAAGGCGTCAGTGGCTACAAGGCtggaagtttagcaccagaagggaatttggagatcaattcaaccgcctcatttcaggcatacttaaattgaaacccagaaagatgaggtaatttgcagaaggtcacccagcaacccctgagca…	1205
n376438	chr19	13227694	13228971	1.85366	1.57188	-0.237883	0.80785	down	3.22971	1.88654	-0.775662	0.7317	down	2.48488	1.13022	-1.13656	0.56085	down	upstream	NACC1;TRMT1	NM_052876{chr19|+|13229101-13251961|13229101,13246013,13247045,13248084,13248291,13248960,|13229268,13246967,13247219,13248190,13248389,13251961,};	NM_001142554{chr19|-|13215713-13227463|13215713,13216080,13216300,13218387,13218564,13220194,13220363,13220582,13220971,13223518,13223709,13226092,13226439,13226810,13226959,|13215895,13216210,13216420,13218464,13218673,13220280,13220498,13220652,13221120,13223631,13223825,13226280,13226582,13226866,13227463,};NM_017722{chr19|-|13215713-13227463|13215713,13216080,13216300,13218387,13218564,132201…	n376438	chr19	+	13227694, 13228808	13227749, 13228971	GACACGTCCCTAGTCCCATTTCACAGATGAGGAAGTTGTGGCTCAGAAAAGGGGCGGAAACTAAAGTTCGGAAAGGTAGAGCGACTTGCCCAAGGTCGCGGGACTAGAAGGTGGCGGGGCCAGGATTCGAACCATCGAGCTGAGCCGACGTACTGGCGAGGATCCCCCAGGGGCATAGAGAGGAGACGGAGCCGGTTAGAAGGGGCGCGCTCGGAGCTCG	220
XLOC_008654|-	chr11	34126419	34127003	1.3005	0.560683	-1.21381	0.4755	down	1.31366	0.358664	-1.87289	0.40395	down	1.25502	0.780674	-0.684916	0.6593	down	upstream	NAT10	NM_001144030{chr11|+|34127110-34168458|34127110,34133598,34135262,34137369,34139726,34139942,34144005,34145308,34145848,34149009,34152359,34152927,34153671,34154572,34155865,34156058,34156721,34158188,34158524,34160737,34160931,34161946,34162635,34163265,34163821,34164991,34167630,|34127339,34133770,34135385,34137431,34139841,34140050,34144139,34145402,34145947,34149146,34152484,34153078,34153768…		TCONS_00014505	chr11	-	34126419	34127003	GCTGCGGTTTGCCTCTTCACTCTTCATATCCCAGCTAAAGTACCTCGGCTAAGAAGGGCAAAATAGATGTCCGCACCCCAGGGCCTGCCCACGTAGGTCCAGGGTTTTCAGCGTCAGCCTGGTTACGCGAAACGCGACGGATCCAACGATTTGTGTTCAATTTAACCGATCCCCGTTAAGTTGAGGAAACTCGGCCAACAGACCTATTTTATTGGTTTCGCTTGGCCCTCCACCCCCACAGTACTGATCTTACAGATGGGAATCCTGTAATCTACCCATGACTGCGGCCGCTGTACTTTGCAGGCTCCCATTAGGCCTGTATATGGTCGTCAAATGAAATTACTCCCCCTGGGCTTCCAGTGAACTCCAAGAACATGACTACAGGGACAACCTATACAT…	585
XLOC_026809|-	chr2	203878629	203879231	3.28527	0.536834	-2.61347	0.13495	down	1.6457	0.229077	-2.8448	0.27705	down	3.50095	0.24907	-3.81313	0.17515	down	upstream	NBEAL1	NM_001114132{chr2|+|203879601-204082717|203879601,203880878,203906487,203914536,203921149,203922048,203933115,203942474,203947941,203949185,203964351,203972142,203972330,203974872,203976701,203977737,203980707,203986976,203990074,203990682,203991279,203991546,203992503,203995040,203996695,203997780,204000399,204001321,204002884,204003342,204009322,204009733,204013713,204016187,204022421,204030871…		TCONS_00044503	chr2	-	203878629	203879231	TTTCACTTATTTGTAGAACCGGGATTGGTTCTGGGAATTTAGAGTAATGTAAAAAGACAAAACACACACAGACACCCCCCAAAAACTCCTCTTTTCCTTTTGTGCCTGCTTTCGTCGTCACCGAGTGTCATATCCAAAGGGCTTATTTTACCACCACTAAAGACTTCGAAAGGGTTTTTCTTTTTCAGAAAAGAAGCAAAAGGCTTTACTAACTATAGACAACTTTCAGAGAGATTTGGTTTTTGTATAAGGAAAGAAAAACGCGTAAGATAACTCACCTTTGTTAAACATTTCCACAACTTTTTATTGTgaaagatttcaagtatattctaaagtaaactagtataacgaaaccctgtataccgtcacccaacttcaaaaatgatcaactaatgtccc…	603
XLOC_044345|-	chr8	71316236	71316459	10.4287	21.3242	1.03193	0.4571	up	13.6207	14.1591	0.0559345	0.96935	up	8.5668	23.2266	1.43895	0.29775	up	upstream	NCOA2	NM_006540{chr8|-|71024266-71316020|71024266,71033536,71036118,71036922,71039047,71040667,71040936,71044071,71050437,71053418,71056876,71060507,71068205,71071739,71074945,71075699,71078800,71082436,71086990,71126137,71128894,71208978,71315934,|71025878,71033626,71036317,71037100,71039282,71040745,71041215,71044237,71050567,71053634,71057083,71060718,71069475,71071887,71075089,71075801,71078989,710…		TCONS_00074219	chr8	-	71316236	71316459	CAGTTCCAGTCACCTCTAGGTCACCCTCCCTCTACCACAGTCACCCATTTTGTCCCCTGTCCCCTTACTCTTCTTCACCTCTCCCCGGGCCGCCTTCTCAGAGGACTCTGCCGACGGAGATGCTGCGGACCCCGCGGCCAGGGGCTGCTCCCCGGACAACCCTGCGTCCACCTTTGCCCCTTCCTCGGGGGCGCGAGAGGCAAGTTTCCGCCCCGTCCTTTTCC	224
XLOC_040118|-	chr6	126101571	126102247	0.580027	1.14231	0.977768	0.56495	up	0.247647	2.73526	3.46532	0.19205	up	0	1.90574	inf	0.001	up	upstream	NCOA7	NM_001122842{chr6|+|126111908-126253176|126111908,126136436,126176165,126196034,126199408,126202235,126203571,126206304,126210117,126211787,126236478,126242088,126243827,126248808,126249319,126249781,|126112213,126136550,126176386,126196114,126199516,126202349,126203697,126206489,126211127,126211956,126236626,126242214,126243980,126248904,126249393,126253176,};NM_181782{chr6|+|126111908-126253176…		TCONS_00067105	chr6	-	126101571	126102247	CGTGTCTAGTATATAACGCGGAGAAGTGAAGCAATTGCCCAGATAATAACACAGTTTGGAAAGTAGGAGGATAACAAACACAGTGGGTTTGAAGGACTTGCTTGGAGCCTTGGGCAGATGTCCTGATCCTTCACTAGGCATACCACCCACAGCTCTCTCAGCCTCGTTAGCCTGCGTGTGCCAAATAAATAAAATAGAACCGCGTGCTATGAGGCTACGTGACCCTTCATCACCCATATTTGTTGAGCACGCGCTCTGCACCCAGGACAGCGCGTCGCTCCGGCTCTTCGCCGAGAAACGCTCTCAGCTGGTGGCAATCTATCGTTAGATTTAGTAAAATGTTTAGAGGGACTTAACATCCGCGTGACAGAGAACGAAGAAAGACGGAGAGGGACAGAA…	677
XLOC_017875|-	chr16	68117276	68119088	0.862228	0.185452	-2.21702	0.22505	down	0.683478	0.629562	-0.118546	0.94935	down	1.076	0.352879	-1.60843	0.25275	down	upstream	NFATC3	NM_173165{chr16|+|68119268-68263162|68119268,68155889,68160350,68191771,68200745,68208276,68215377,68217142,68224670,68260252,|68119687,68157024,68160513,68191971,68200918,68208417,68215433,68217269,68225678,68263162,};NM_173163{chr16|+|68119268-68263162|68119268,68155889,68160350,68191771,68200745,68208276,68215377,68217142,68224670,68255098,68260252,|68119687,68157024,68160513,68191971,68200918…		TCONS_00029768	chr16	-	68117276	68119088	GCTACCTCTCGGGAATTGTAGTTTGGCCTGTATTCCCCCGGCGATTCCTTCTAAACCAGACGAGAGAAGGCCGTTAGCCTCTCTAATTGGATAGGGGACCACCACCGGCCAATGCAGAAGACCCTTCTCCTCATTGGGCGGAGCTCATGTCGAGGAAGGGGTGCTGAAGCACTGAGGTTCTGGGTTCGGTGATGTGGGGGCGCATCGTGTTACTCCTGATGGCTGGCTCTAGGGAAGGCATCAGGGCCCCTCAGAGTTACCTGGACGCCGCCCACATCCTCATCCCCCCACCTCAACTTTAATGGCTGAGTCTCCAGAGGGCAGGGACCGGACCGAGAGTCCAGCTAGGTTGGGGTGGAACCGAAGGAGACAGATTGCGCGACAAGTCCGGACTCTGAG…	1813
XLOC_048359|-	chrX	118739938	118740317	3.52303	1.51151	-1.22083	0.45805	down	1.61368	0.476737	-1.75909	0.4561	down	1.78243	0.530281	-1.74902	0.37285	down	upstream	NKRF	NM_001173488{chrX|-|118722299-118727113|118722299,118726345,|118725272,118727113,};NM_001173487{chrX|-|118722299-118739846|118722299,118726345,118737424,118739693,|118725272,118726476,118737522,118739846,};NM_017544{chrX|-|118722299-118739846|118722299,118726345,118739693,|118725272,118726476,118739846,};		TCONS_00080783	chrX	-	118739938	118740317	CTTTTATCGCTCTCCGCGCAGTGCGTGGGTCTGCGGATCCGTGGAGGTGCGGAGCCTGACTCGGCCTCCCCGGCTCGCGCGTGAGTGCGGCGGAAGCCCTTCTGCTCCTCCACGAGTTAGAGGAGTGTAGGGGACGTGCATCCCAGTGTCGGGACGCGAGCTCGTGCTCCTCTTTTCCTCCTAACGGTGGCCCCCACGCACACACTCCAGTCCCCCCGAGAGTTGATCTTCTCCCCTCAGCGCGCCCCTCCTTACCCGGCCCCTCCCACCGGCCCCCCGTTTCCGCCCGCTTGCTAGCTGCCTAGCTCGCGGTCCGTAGTCGGCTTCGTCCCTGGGGTCCCTGCTTGGGGGCGGAGAAGATGGCTGGAGGACGTCTGCTG	380
XLOC_008283|-	chr11	277953	278481	10.5331	17.6746	0.746748	0.4715	up	3.15933	13.9796	2.14564	0.1615	up	7.50356	9.97749	0.411101	0.6725	up	upstream	NLRP6	NM_138329{chr11|+|278569-285388|278569,279326,279833,280083,282701,284229,284474,285165,|278598,279607,279872,281839,282797,284400,284642,285388,};NM_001276700{chr11|+|278569-285388|278569,279326,279833,280083,282704,284229,284474,285165,|278598,279607,279872,281839,282797,284400,284642,285388,};		TCONS_00013866	chr11	-	277953	278481	CTTAGAGGTTGTCCAGCCCGGTCCATTCCCCGGGTCCACACACCGCAGCTCAGCTGGCACGAGATGCTGTTGGGCACCGTGGCACACGCAGAGCATTGCCCTTTAAGGGCTCCGTTTGGTGACCTTTGATTTTCTTACTCCTTTATCCCATTAATGTTCCCCAAGAACCCCTGGGTGTGGCATCGGGGCATGGCTGTGAGCAGGCAGCTTCAGAGcaaggtgggttgtgtgaaggaggtggctggctcagagccaggccttcagctgaggcctggggagaggttagactctgaaggcaggggtgaggaaagacttccaggtagagggaacagGGGGGACAGCCAGCAGCACGCACCATATATGGGAGGGAAGGCAGTCTCCAGGGAGACGCCGGGCAGG…	529
XLOC_019997|-	chr17	65712654	65713828	2.38397	0.836963	-1.51013	0.2512	down	2.28016	0.83448	-1.45018	0.37115	down	2.37248	0.632583	-1.90707	0.14315	down	upstream	NOL11	NM_015462{chr17|+|65714060-65740266|65714060,65715789,65716021,65717493,65718695,65720164,65722575,65730478,65732015,65732781,65733186,65733623,65733962,65734237,65735047,65735631,65739594,65739858,|65714204,65715903,65716078,65717642,65718753,65720309,65722764,65730555,65732139,65732870,65733261,65733808,65734088,65734471,65735126,65735724,65739702,65740266,};		TCONS_00033344	chr17	-	65712654	65713828	CTCCAGGAAGGGATAGGGTAGGCGCGGAAGTGCTGCTTACTGGGTCCTGAATCGGCTGCGTGCTGTTCTAGGTGGGGACTTGAGAGACTGTAGATGGGTCTAGGGAGTGGTCGAATATAAATAAGCTAGATTTTTTTTTTTTTAATTGCAAGGGAACTCCCTAGGAATTCCATCCATGGCCTTGTGGAACGATCTGCCAAAGAAAAAATATTTATCTCTGTAGGTAAACTCCCAATAACGTGCTGTTCCTACGTGAAATGCTTAATTCCCCCCAAGTTTCTTGGAACCCTCTAGAGATCTCCAGTCTTTTCAGTCTTTCAGGCCTTCTGAGTTCTCTGACTCCCCTTCTCTGAGCCCCAGTGGGGAAAATCTCTCCTCAGCTTACAGGAAATTCAGACT…	1175
XLOC_000657|-	chr1	52344621	52346017	2.11111	0.404361	-2.38428	0.1003	down	0.983927	0.723179	-0.444198	0.7872	down	1.2837	0.301519	-2.08999	0.154	down	upstream	NRD1	NM_001242361{chr1|-|52254865-52343712|52254865,52255239,52256204,52256571,52257249,52257717,52258048,52260143,52260494,52263920,52266227,52269485,52271181,52272465,52274986,52275952,52277665,52279706,52280222,52280364,52281983,52283737,52285471,52287169,52289335,52290958,52293467,52299688,52301802,52302040,52303158,52305897,52343654,|52255105,52255329,52256321,52256662,52257333,52257770,52258096,…		TCONS_00001092	chr1	+	52344621	52346017	GGGAGAAGAAGCGGAGAGAGTGGCGCGGAGGACGACGGGAGAAGGGCCCCCGGCGCGTTTATGACGTACGAGTGTGTTTTGTGGAAACCACTGAGTAGTGCTCCGCGTGTCAAAGAAAAATATTCCCCTAATGAGAAAACTGAGAAACGAGTGCAGAGAATTAATTCCAAAGTTTTAAATTTTCCCATTCGTGTCATAGTTTGGGTACCCTACTCCTCAGACCCGGGGCGAGCCTTCGGCTGTGACTCAGCACATAAAAAACCAGAACGCCGGAAGTATTTTCCTACACCCGCCGGATGGACGCTGCTCCCGAGCGCCGCAAATACTAATTGGCTCTTCTCTACCCTACAGTCGGCCCGACAGTGGTGGGGTTTCATCCTCAAGCCCTAAGAAAGTGCT…	1397
XLOC_021711|-	chr19	46088155	46089218	6.8934	2.26946	-1.60286	0.15265	down	3.77713	1.49065	-1.34135	0.36955	down	8.58256	1.60267	-2.42093	0.0307	down	upstream	OPA3	NM_025136{chr19|-|46049538-46088122|46049538,46087880,|46057169,46088122,};NM_001017989{chr19|-|46031024-46088122|46031024,46087880,|46032714,46088122,};		TCONS_00036176	chr19	+	46088155	46089218	AGGCGCATCCTGACGTCACCCCGTCGACGCTGGCGTAGCGACGTCCGTTCGCTGAATATGCAAATATACACGGAAGTGAGGCGGGTCAGGGGGCGGTGCCGTTAAACGGATGCTGGAAGGCGTGTGGATTCCCACGCCCGCCTTGGCCAACGTCACTGTACTCCTTCGTGATGTCACGTTCCGAGTTGGCGTCCCCACCCAAAGGAGGCTCTTAATTAGTCCTAATTAGTCCTATGAGCCCCAAATACACCTTCCTCTGCAAGCTAGGGCTCTcattgggattaagaggaagccgcgcggtcatacagactttggctgggatcccagctctgccatttcctcgctgtgtaatattagatgagtggcataacctctctggacttcagtattaccgtctac…	1064
XLOC_007108|-	chr11	4469522	4470300	2.57328	4.04411	0.652213	0.5905	up	2.1958	8.20299	1.9014	0.20085	up	4.13657	13.5136	1.7079	0.0735	up	upstream	OR52K2	NM_001005172{chr11|+|4470524-4471591|4470524,|4471591,};		TCONS_00011920	chr11	+	4469522	4470300	CTCAAGTTTCATCTTTGACGTTTTCCAACTGTTCTGATTGTTAGTGACTTAGTCTTTTGTTTTCTCAATTCATAAGTGTCCACGTTTACTGAGCACTGTTTCAAGATTTGTGCTAAGTGTTTTAAAAGATCTCAAAATCCCCAAAAGAAAGTTTTTAGGCAGGAGCTGAAAAAAAAGGTGGCACAGGTCAAAAATATTGCAAGGAAATGTTTAAACGTTTTCAAGGGAAATGACAACAGAAGGTGGAAAAAGATAGAATGATAAGGATCCCAGATGGAAAAATAGTGTGAAGGGAATAGGTCAGTCTTGCAAAAAGGTAAGTGTGGGGCATCTCTTCTTCTGAATGTCATGAAGTCCAGGAAGGAAGAAGCACGTAGAGATGAAGGTTAAACTACAGTT…	779
XLOC_010273|-	chr12	76953674	76954989	1.27961	0.56648	-1.17561	0.3952	down	1.78047	0.602369	-1.56354	0.34375	down	0.666198	0.600002	-0.150984	0.91475	down	upstream	OSBPL8	NM_020841{chr12|-|76745577-76953589|76745577,76750405,76752485,76762993,76763416,76765227,76767123,76769052,76772231,76778033,76779947,76780358,76783424,76784199,76786360,76788424,76791473,76793652,76796468,76804343,76844630,76853638,76881289,76953176,|76749801,76750508,76752591,76763081,76763602,76765364,76767213,76769150,76772330,76778130,76780046,76780440,76783609,76784437,76786532,76788509,76…		TCONS_00017117	chr12	+	76953674	76954989	GTGGAGTTGCTTCCCCTGCTAGGCGGGCTCGAACCGGGCGGGAGTCACTGTCCACCTTGCTTCGCCAGGGTGTTATCGCCAGCCAGTCCCCTTCCGCATGCCCAAGGGCAGCCTCAGGAAGCGAGCCCACCACCGTCGGCCCAGCGCCTGTTGATCGGCCAGGCCTTCTGGGCCGGTCATACTGGGCCCTTCCTAACCTGAGGAGATTGCACAGTAGGGCTCCCTGGTCTGGTCAGGGCTCAGTTAGGACCCCTCTCCAGCCTTAGGCTTGGTGAAAGCTTTAGCGAAACAGAAAAAAGAACGCATCGTGGTGTAGAGTGTATGGCCTAAGAAGCATTCGGTAACTAAACTACTTGTTCCTATTTCTAGTGGCACATTAACCGTGGCATTTAATTTACT…	1316
XLOC_031881|-	chr3	38204631	38206939	8.56117	2.57827	-1.7314	0.0627	down	8.5693	3.06091	-1.48522	0.2116	down	9.29911	2.16436	-2.10315	0.0166	down	upstream	OXSR1	NM_005109{chr3|+|38207025-38296979|38207025,38224493,38232221,38240212,38257586,38263068,38265302,38266061,38271177,38271855,38278329,38284233,38287565,38289158,38291456,38292893,38293818,38294307,|38207437,38224606,38232330,38240354,38257642,38263178,38265404,38266195,38271226,38271921,38278452,38284269,38287712,38289223,38291509,38292962,38293883,38296979,};		TCONS_00053300	chr3	-	38204631	38206939	GCCATCTccagtgtggctggatgtaaagtgagcaagCTAGAAACCCGAGAAGGTAGGAGTTCGCGGTGAAAGGGAAGAAGTGCTTAGGTAGAGGTTCATCGAAGGCATCGAAAAGCCGTAGGAGAGCCTCAAGTAGCACAGAGGCAGTAGCCACACTAAGCATGGCGACCAAAGGGCAGCAAAGTAGAAGGGGCAGAGCCACTTCTAGCGCCTGGGGCACGCTGCTGTCTCCGTCGTCGCATTCATTGGTTTGTTTGAGAAGGAATCAGAAAAGCAATGGGTGTGGGTAGACGTCAGTCATAAATTGGTCCCGCCTCCAGGCTCTTAGCGCGCTTCTCCGTGTTAGGGCTGCAGCCCTTCAAGAGCTCCGTTACCGCGCTCGTCTTACCACTTCCTCTG…	2309
XLOC_043494|-	chr8	82024460	82024756	0	2.55415	inf	0.01735	up	0.672279	1.5859	1.23817	0.5899	up	1.08626	1.35468	0.318578	0.8491	up	upstream	PAG1	NM_018440{chr8|-|81880045-82024303|81880045,81892669,81897010,81899604,81903713,81905337,81942230,81982346,82023825,|81889141,81892729,81897612,81899701,81903765,81905542,81942324,81982405,82024303,};		TCONS_00072891	chr8	+	82024460	82024756	GGCGCGGGGCCTGGCTTGCTCGCGGGAGGATGCAGGAAGTCTTCCCTGCCCTGATTTTATGAACCCAAAGCTCTGTGGTTGAACTTGTCCCAGGAGCCCATTGTCCTTTAAACAGCACCGTTTAAGCGGTCCTTAAGGTCCCTGGGGAGCCCACAAAAGCCAATTTAATTCAGGTTACAGCTTAACCGTAAAGGGTTGCCATTTGGGGGAcagtgatcttctattgtggctgtgcattaaaataacttggggagcttgtaagaaccctttgccccggacgcatcccagaacaagtac	297
n338467	chr1	202779366	202779957	1.27881	0.18372	-2.79922	0.2535	down	1.39099	0.705316	-0.979772	0.6331	down	0.785558	0.383655	-1.03391	0.5318	down	upstream	PCAT6	NR_046326{chr1|+|202780073-202781041|202780073,202780816,|202780498,202781041,};NR_046325{chr1|+|202780073-202781041|202780073,202780702,|202780498,202781041,};		n338467	chr1	-	202779366	202779957	GGTGTGGCTGTCAGCTGGGAGGGATCCCTCCGCCCATGTAAACATCATAAAGGGCAAGGGGAGCGTCTGTTGTGGGCGGGGGAGCGGCTGCCTTCCCGGAGAGTCCTCTCCGTCCCTAGGTTCCCCTCAAGACGCCGGCAACCGCCCCGTCCCTTAACGTCACACCGGGTCTGCTGGGAGCCAAACAGCTGCGGCCTGATCTGGGAGCGATAGAATCTCATCACTTAGGGTCACTACCGGAAATGGAGGAAGCCGGACTGGGAGACCTTGAGAGTTGGGAGCGAGAGGGAATCGTAGGACGCAGCTGAGAATTGGGAAAGATTTTCTTAGGCTTGTTCTTCCTGTCCATCTCAGTTAAATAATAATCATAACTCATGTAAGTCTAGAATTTGTCTCAAA…	625
XLOC_044006|-	chr8	17779332	17780116	1.35367	0.563064	-1.2655	0.4092	down	1.15505	0.804201	-0.52233	0.7714	down	1.08211	0.434378	-1.31682	0.4252	down	upstream	PCM1	NM_006197{chr8|+|17780365-17887457|17780365,17782221,17793097,17794642,17796248,17797199,17804694,17808123,17810478,17812978,17814112,17814772,17815048,17817522,17817823,17819542,17820609,17822076,17823507,17823836,17824488,17827085,17829837,17838099,17842955,17843467,17847367,17849050,17850991,17863771,17867055,17868117,17868745,17869175,17871472,17872092,17882869,17883052,17885145,|17780697,177…		TCONS_00073679	chr8	-	17779332	17780116	GAGAAAGAGCGGAGGCGCTGTGCGGTTTTCCGTGGGGGTGTCAGCTCCGGCCCGTGCCGGAAGAAGGAGCCAAGACCGGGATCGCTTTTTTGCCCCTTCCTCACCCCACATTCGGTCACGAagaggtggaaacaaaaggacacttacaatgtagtccaacctcctgattttacatatgaggggattgttccacggaagttaaacaatttgccagacgtcattatgtatctactgagtgagagaatcATAAATATTGTTGATAGTTAACGCCACTTTTGGTTAATGTCCCTTTTCCTTAAAAGAGCCAGATGATTTTAATCCAAACTTAATTTCAGTAAATTTTCTCTGAACTATCTTTTTATTTATACTCTCCTGTTACAGCTCTATTAAGATTAATAA…	785
XLOC_032280|-	chr3	101292291	101292899	1.5642	1.14688	-0.447711	0.7624	down	0.668284	0.451835	-0.564665	0.79505	down	1.83475	0.491121	-1.90143	0.2641	down	upstream	PCNP	NM_020357{chr3|+|101293041-101313281|101293041,101298633,101304280,101309058,101311470,|101293123,101298848,101304355,101309114,101313281,};		TCONS_00053938	chr3	-	101292291	101292899	GAGTAGCCGCCTCGGAAGGAAGAGCTGGGAAGGTTGGGCGGTCTAAGAGTGCTGGCTAGGCACTTTATTAGAGGGCAGTCAGGTCTTCATGGTCTAGCGACAGGTCCGGAGAAGTGAGGGGAAATGGAGCATCTCCCTGGAAACGCTGGGATCTTAGAAGGTTTCTGCATACCCAGATGTGGTTGCAGCTGAGGCTGAGAGTGTCTTCCGTTCCGGCCTTGCTGGATAACGCATGCCTGCCAACTCTATGTAAACAAAAAGCCTGCATTCTTTTTCCCTAAAGGGGAAATCAGTGTTTATCTAGCGCCCCCTAGCTTCAGAcgcctttcatacactcgtttaatcacggcgattgtccaaatatagaattctcctctcaattacctgtaagagttgagg…	609
XLOC_021127|-	chr19	7698842	7699311	3.11424	0.782822	-1.99212	0.25375	down	2.24585	1.65991	-0.436154	0.80505	down	0.785491	0.728957	-0.10776	0.9031	down	upstream	PCP2	NM_001271830{chr19|-|7696500-7697898|7696500,7697278,7697601,7697838,|7696694,7697403,7697716,7697898,};NM_174895{chr19|-|7696500-7698634|7696500,7697278,7697601,7698292,|7696694,7697403,7697716,7698634,};		TCONS_00035174	chr19	+	7698842	7699311	GCCTCAGACACCACCGGCCACCCTAGCTCCAGCTCTGTCTCCTTGGCAGCAAGTCAAGGGGTCTCCCAGCCACCCTTCCTTCAACTCACTGTCCCTGGAGCCTGGTTGCCTGCCCCAGACCCCAAAACAAGAAAGTCTGGGGTCTCCTGTTCCCACACCACCTAAATGCCAGGTTGAGCTATCTCCTCTCCTCTATCACCCTAGCCCCAGGTGGGAACAGGAGGCGAGACTCCCTGGGGACAGAGGCAGGCGGGGAGAGGACGTCCCTGCCTTTTCCCCCGAGCCACTGTGGCTTTCCCTCAGTGCCCAAGCAGGGGATACCACTGGGAGGTCCCCATCCCCTTCCCTTCCCTCCCCAAGACGCCTTTACGGAAACCAGTGGAAGTTTCATCTCAGAAT…	470
XLOC_009042|-	chr11	72385991	72389041	6.67634	2.7163	-1.29742	0.1315	down	5.33503	2.30563	-1.21033	0.3047	down	9.51558	5.41476	-0.813394	0.2241	down	upstream	PDE2A	NM_001143839{chr11|-|72287183-72353504|72287183,72289276,72289519,72289940,72290327,72290577,72291620,72291929,72292400,72292920,72293487,72294481,72295244,72295594,72295915,72296414,72296597,72297113,72299827,72300218,72300794,72300950,72301235,72301470,72302340,72307636,72308553,72316181,72319705,72353297,|72288638,72289383,72289558,72290053,72290427,72290652,72291668,72292017,72292523,72292991…		TCONS_00015112	chr11	-	72385991	72389041	agtggatggatctaagagaatctactgtcctttggaacaaacgatacaggaagtgtaggagagggatggggcaaggcgactttgaagtgtccagctcagagattggaagtttgctgatgcctttgggaggccaaggcaggcagatcacgaggtcaggagttgaagaccagcctggccaatatggtgaaaccccgtctctactaaaaatacaaaaattagccgggcgtggtgcgggtgcctgtagtcccagctacttaggaggctgaggcaggagaattgcttgaacccgggaggcagaggttgcagtgagcccagatcgcaccactgcactccccactccaccccttccccatgcctgggtgacagagcgagactccgtctcaaaaacaaaacaaaaac…	3051
n369600	chr7	95225994	95236456	0.360984	1.1315	1.64823	0.55045	up	0	1.83712	inf	0.1406	up	0.673635	1.66752	1.30766	0.5481	up	upstream	PDK4	NM_002612{chr7|-|95212808-95225925|95212808,95216321,95216729,95217038,95218951,95221299,95221822,95222071,95223010,95224334,95225475,|95215093,95216435,95216840,95217137,95219028,95221377,95221909,95222256,95223082,95224476,95225925,};		n369600	chr7	+	95225994, 95236252	95226095, 95236456	ACAGAATGGCCTGGCACGGTGACCACGGAGTGCCCTGGCACCGGTGCCCGCGGCTGTGACGGAAAAAGGGTGGGAAGAACAGGGAAGAGGAAGCAGAAACAGGTTATCTGTTCACTCTGATGGTAGAGAAGACCTTAAATGACCTGATGGAGCTGAAAACCATGGCGAGAACTTCCTGCCTTCGATTTCTCACAAGCTCGGGCATACCACGAGGCTTGGAGACTCAAAACCTGAAGAGCCTGCAATCAGATTTCTCCCTTACTATTCCTGCTCATTGTCTTCTGTGGACTAATACTGAACATGAAAC	307
XLOC_038541|-	chr6	107780924	107781868	1.70469	1.13804	-0.582959	0.668	down	1.83035	0.573577	-1.67406	0.3417	down	1.2288	0.823561	-0.577299	0.6767	down	upstream	PDSS2	NM_020381{chr6|-|107473760-107780779|107473760,107515025,107531642,107533312,107566751,107595232,107655401,107780193,|107475981,107515058,107531774,107533486,107566823,107595431,107655536,107780779,};		TCONS_00064385	chr6	+	107780924	107781868	GTCGTCAGTGACAGGGATCAGTTGTGGGCGGCGAGTGGTCCCTCTGCACACGGTATCTgggccgagtctggattcattagagtccccggcgcccagcactgagtggcatgcataagtattGGTGTCACGAACAACGGTCAGCCCCCGGCTTGCCCGCAAGGAAGGGCGTCGGGCGGAGGCACCAGTTCCTCCCGGAAGCTTTTTGTCGCTATCGCCACCAGCCCCTGGCAGTGGCAGTGGCCGTGGCCGGGCGTGAAGGCGGCCTCTCGGGCTGCATGCCTCCTGGAGCTGGGGCCACGTCTCAGTGGTGGAACGCCTAGTCGGGGCGTGGGGCTGAGCCCTCGTGTCCTCAGGGCCCAACCAGACATAAGGCAGCGTGGTGCGGCGGAAAGGGGTCCC…	945
XLOC_019259|-	chr17	8056530	8057271	12.0751	16.0963	0.414693	0.6591	up	8.04024	8.82386	0.134172	0.91855	up	5.23231	13.8469	1.40404	0.12965	up	upstream	PER1	NM_002616{chr17|-|8043787-8055753|8043787,8045122,8045586,8045966,8046583,8048068,8049275,8049689,8049911,8050214,8050567,8050787,8050991,8051314,8051498,8051961,8052576,8052779,8053072,8053288,8053536,8053749,8055654,|8044658,8045273,8045776,8046153,8047194,8048311,8049455,8049820,8050083,8050320,8050699,8050896,8051145,8051421,8051577,8052104,8052628,8052981,8053194,8053443,8053635,8054163,8055…		TCONS_00032174	chr17	-	8056530	8057271	ctggtctcgaactcgctacctcaggtgatccgcctgcctgggcctcccaaagtgctgggattacaggccaccgcgcccggccTCCAGGCTCCTGAATCTTTTGTTTTCCTGTTTCGATTTTTCTGGGTTAATTTATAACACGATCTTGTCTCAGCTTTTCCACAGAGCCCTCCCCTTCACCCTTCCCTCATTGTTCAGGAAAGCTTAGGCCACGTGACAGTGAGGGGAGTGCCCCCACAATGATTATGTCAGCAGCTGCTTGGAGGCCTGTTCATCTACTACCCACGTTTCCAGGGAGCCCTGCGAGGAACTACTCATCACGGTCCTGGATGGAGGGGGCTGTGTAACTGCAGCTCTCCTGAGCCCAGACTAACATTTTATTGCCTGCAAATCGTGCCC…	742
XLOC_000061|-	chr1	2344236	2344747	1.4364	0.569906	-1.33366	0.4347	down	0.737428	0.436116	-0.757789	0.71755	down	0.966623	0	-inf	0.01595	down	upstream	PEX10	NM_153818{chr1|-|2336240-2344010|2336240,2337922,2338158,2339890,2341809,2343829,|2337273,2338058,2338394,2340297,2341890,2344010,};NM_002617{chr1|-|2336240-2344010|2336240,2337922,2338158,2339890,2341809,2343829,|2337273,2338058,2338334,2340297,2341890,2344010,};		TCONS_00000118	chr1	+	2344236	2344747	CGCTGGCGAGGCAGCGGGATGGGCTCGCGGCCGCGTGGTTGCTGCGACCTCGGGGTCCTACGCTGCCAGGGGCCCCTGCTCTGCTCCCTGCACGTCCACGGGCCGCCCTCCCACTGGGGACAGCGCTGCGGAGTGGAGACGCTGCAGGCCCATTTACGGCTGGGGAGACGGAGGCTTTCGCTTGGGTCTTCGGGAAGCCGAGCTCCCAGCGCCGGCCGCGGCGGTCCCGCCCTCGCGCCCTTTGAGCTGCGCGGGCTCTCAGCGCGGGTTGGCCAGTTCCGGGGAGCCGGTCGGTTTGGGGGCCAGAGGGGCACGAGGCGAGACCCGGGACCTTCCAGGCCCCGAGCAGCCGCCTTCCCCAGTAATCCTGCGCGAAAAGCACACGGCCGGCTTGGTGTG…	512
XLOC_029848|-	chr22	18559873	18560597	2.47166	1.04173	-1.2465	0.3802	down	0.904207	0.624243	-0.534545	0.7815	down	0.941308	0.771965	-0.286133	0.85385	down	upstream	PEX26	NM_001199319{chr22|+|18560685-18573797|18560685,18561061,18562639,18566202,18570737,|18560813,18561372,18562780,18566498,18573797,};NM_001127649{chr22|+|18560759-18573797|18560759,18562639,18566202,18567877,18570737,|18561372,18562780,18566498,18568024,18573797,};NM_017929{chr22|+|18560685-18573797|18560685,18561061,18562639,18566202,18567877,18570737,|18560813,18561372,18562780,18566498,18568024…		TCONS_00049835	chr22	-	18559873	18560597	ACAGCTTCGGGGTGCGGAAGTCAAAACGAAGCAAAACCGAAGCTGTCTTGTGAAATGGAGGGGTCCTCACTAACCAGTTCCAGCGGAGGCTAACGGAAGAAGTGCCAGCAATGGATGTGCAGCTACATGCACGCTTTTAATTCAGAGCTTCTGCGACGGTGGCGATCAGGGGATCTGTAATGTAATGTAATGTCAAGGCTGACGCAGAGCTGATCAAACATTTTGGCAACCTTAGTCTTGAATTGATTCACACTTTCTCCGCGTTGCCTCCGGAGTTTGCTGTAGGGTAATGAATATTGCCTGGTGAGGATGAGGGACTTAGGGTGGAAACCTTCACAAGGACCACTGAGAATATGTTGGTCCCAAGGGCAATGTTCCAAAATGAATAGTGACCCCACC…	725
XLOC_021169|n376346	chr19	9944648	9945426	0.964981	0.379135	-1.34779	0.419	down	1.37237	0.974612	-0.493774	0.7676	down	2.18536	1.053	-1.05336	0.4035	down	upstream	PIN1	NM_006221{chr19|+|9945882-9960365|9945882,9949111,9958705,9959765,|9946078,9949324,9958816,9960365,};NR_038422{chr19|+|9945882-9960365|9945882,9947498,9949111,9958705,9959765,|9946078,9947551,9949324,9958816,9960365,};NR_038830{chr19|+|9945882-9960365|9945882,9947498,9949111,9958705,9959765,9960208,|9946078,9947551,9949324,9958816,9959877,9960365,};		TCONS_00035256	chr19	+	9944648	9945426	gtttcaccatgttggccaggctggtctcgaactcctgacttcaggttatccacccacctcggccttccaaagtgctgggattacaggtgtgagccaccgagcctggcTtgagtgctttatgtggattaatttatttaatgttcacatcaaacagaaggatgtaattgcttatccccgctttgcagattgggaaaccgaagtacagagtaacgttaagtaatcagttcaaggtcgcatagcaagtgtcagtcccaggctttaaacccaagtctggctccagacttctcttagccTTCTACTGCATCCTGCGTCTAATTTGTTGTGGGCAGGTTTCCCTATGAGTTCACTTCACTGAGCCTCATTCTTTTTAACGGTCACATAGGGTTCTATGCTAGGTGA…	779
XLOC_014946|-	chr15	40600258	40601225	2.94294	0.864646	-1.76708	0.19825	down	1.04547	0.495077	-1.07842	0.54685	down	1.13392	0.799426	-0.504287	0.70505	down	upstream	PLCB2	NM_004573{chr15|-|40580097-40600174|40580097,40581472,40582225,40582777,40582961,40583218,40583465,40583806,40584049,40584264,40584539,40585126,40585760,40586466,40587136,40587401,40588496,40588722,40588946,40589721,40590077,40590423,40590762,40590998,40591328,40594157,40594336,40594470,40594669,40595488,40596201,40599789,|40581119,40581559,40582283,40582873,40583038,40583384,40583688,40583851,40…		TCONS_00025138	chr15	+	40600258	40601225	GCGGAGACGTGGTCATGAGGCCGGGTCGCCTTGGAGCCAGGGCCTCTCAGTCCCTGTGGTGGTCTCTGGTCAGATTTGGCCCAGGAGGGCTGGAGAAGGACGACATGGAGACCAGCTGGGGAGACTGCTGCCCAGGCCTGGACTGAGGGAAGGCACAGGGAGCTCACTAGGAGAAAGGACCTCCTCAGGGGAAGGGTCCAGAGCATGGGCATCTGACCCCAAAGGTTGGGAGCACCGTAGAGGCAGGGGTGGGGTGGGGACAGGGCCCAGCTGGAATGGAGTGTTTTGAATAAGCAAAGTTTGCTGAACACACGGCTCCTCTTTCTCAATGCTTCCTCCCCCATGAAAATGAGGTGCACCTGCCGGGCgggcgggtgcggtggctcacgcctgtaatcc…	968
XLOC_021580|-	chr19	39902338	39902875	1.86796	13.6364	2.86793	0.0431	up	1.25527	4.1847	1.73713	0.31455	up	2.44085	5.59897	1.19778	0.31405	up	upstream	PLEKHG2	NM_022835{chr19|+|39903749-39919055|39903749,39904704,39905631,39905978,39906987,39907190,39907489,39908194,39908544,39909373,39909556,39911265,39911390,39911588,39911714,39911922,39912754,39913371,39914372,|39904052,39904835,39905900,39906079,39907054,39907237,39907640,39908332,39908745,39909466,39909643,39911299,39911492,39911636,39911753,39911939,39912928,39914293,39919055,};		TCONS_00035949	chr19	+	39902338	39902875	cactgctgtattacacacagctaaaggaagccaggcatagtgaatgttcaatatttattgaaaaaacaagtCGACTCAAAAACATAGTTTTCCTTTTCAACAGAGGTCGAAAACTCCAAGACAGATAGCTATGTTCATCTGTAAAGGAGGCATTAAAAAGACAGAGAAATACAGAGGAGGCAGAGTCATATACAGTTTGCCGAGGACCCACATCTCTACAGAAGTCAAACTGTTTGCACACAATTCCATGCCCAGAGCATCTAATAAGAGACGATACCCCCACCTGGTGGCTGGGACGGAAACGGCACCTCCCTACAATACAGAACACCCAAAGGACCGTCGCCAAAGCCCTAGGAGTCTTTTGAGCCCAATAATTCAAAAGATAGAAACGTTCATTCA…	538
XLOC_020872|-	chr18	57564544	57566986	0.730404	0.10037	-2.86336	0.1134	down	0.877616	0	-inf	0.0003	down	1.38856	0.185093	-2.90726	0.05455	down	upstream	PMAIP1	NM_021127{chr18|+|57567191-57571538|57567191,57569878,|57567467,57571538,};		TCONS_00034784	chr18	-	57564544	57566986	TTACTTCCTTACAAAACGAGGTGGGAGGAGAAGGGGGTCGGCTTTGACCATCTGCAAACGCTGGACGTCGTCAGCGGCAGTGGTGGCGGGAGCTGGGAGTGGCGGGAGCTGGGAGTGGCGGGAGGGGAAGGGTTTAACCAGGAGGAACGTTGTGGGTGGGGAGAGACCAGAGGCCTTGGCAATTAGAGACTTGGGTAAACAAGCCCAGAAAAGAGATTGGAAAAGGAAACTTTTCGAACTTGAAGAGTATGGGCAGTAACAGGGAAGGGAAATGAGAAGAACCTTAATCACCGCAGAGGAGATGCCAGAGGCCCTGTGAGAAAGCTCCGGGTCCCAGGAAGTCACTGCAAACAGAAGCCCTGGTGCCAGCCAGAAAGAACATCGTGTTTGAGTTGGGAA…	2443
XLOC_003744|-	chr1	154909735	154911392	1.5432	0.64031	-1.26909	0.37315	down	0.671016	0.529767	-0.340989	0.8563	down	1.7976	0.53177	-1.7572	0.1652	down	upstream	PMVK	NM_006556{chr1|-|154897207-154909484|154897207,154898829,154901499,154904827,154909066,|154897741,154898959,154901652,154904891,154909484,};		TCONS_00006372	chr1	-	154909735	154911392	caagaccccgtctgcataaagaaacaaaagaaaatgaaaatgaaccaccaggattgctgggctgccagtactgaggaaagcaggagggtagcgcaggcaggtggcatgagccttagaggaaccatagttttccaagaggcaggatgagtaatggtgtggaaattaaaatggggaggaagggaggccatagactcaaagcggatgctgagggatgagggctgggagactaaagcctccacttgagacaccagtaagggacagtgGAGTTCAGTTGAGGCATACTAGGAAGCCTAGTATGGGGGAAGtttttttttattttttgagacggagtctttttctgttgtccaggctggagcgcagtggtacaatcttggctcactgcaacctctgcctcccagg…	1658
XLOC_043293|-	chr8	42194427	42195920	0.775082	0.893072	0.204428	0.87855	up	0.408645	1.0795	1.40145	0.4129	up	0.973647	1.23649	0.344777	0.7694	up	upstream	POLB	NM_002690{chr8|+|42195972-42229331|42195972,42196529,42202470,42206533,42207524,42210036,42213033,42214686,42214837,42218812,42220129,42226788,42227366,42229080,|42196203,42196587,42202537,42206608,42207583,42210086,42213085,42214741,42214910,42218883,42220216,42226853,42227506,42229331,};		TCONS_00072587	chr8	+	42194427	42195920	cgagatcgtgccattgcactctggcctgcgggacaagagtgaaactctgtctcaaaacaaaaaaaTTTGTAAAACTGATCCCACAATTCCCTACATTTGTAACTTTTAAAATTCAGAGGTAAATACATTTTTATTTAAGGAGGAATAATTCTTCAGAGCAAAATAATCTGAATATCACCTGGAATAGAGATTGGACAGAAAAAAGTGTGAACAGGGAAAACTAGGACAAGTCATATATGTAAATGAGAGTATAAAGAGTAAATGAGAGTGGTCACTGCTCACTGCAGCTTAACTAATCAGATAGTTAAGTTGCAGGCATAAAGTTTTTTTAACTTTTATTCCTCAAGTAATAAATTGAGGAAAATACAAATATGTACAAAATTTTTACAAAAGCTATCC…	1494
XLOC_015140|-	chr15	64455425	64456341	0.589597	0.82175	0.47897	0.7547	up	0.391049	0.79359	1.02104	0.56455	up	0.764727	1.06873	0.482881	0.7313	up	upstream	PPIB	NM_000942{chr15|-|64448013-64455354|64448013,64448923,64452302,64454239,64455050,|64448344,64449108,64452396,64454353,64455354,};		TCONS_00025495	chr15	+	64455425	64456341	CTCCCGGCCGCCCTCTCCCGCCCACAGGAAGGCCACCGGCGGAAGGCGGCCTCGCAGAGCACGGGCCCGGGCTCCGAGAAGACCACAAGCCCCGGCATGCTCCGCGGCCCGCCCCGCCCGGAGCGCTGTTCCACTGGCCTGCGGTAGCTGGCGCTTGAGGTTAGCAAATACGTGGGCCTGGACAAGGGGCACGGGAAGCTTGTCACTGTTTTGGGCCAGTCAAGTGTTTGTCACCGCCAAATTGGCTCTAAACGTTGTGGCTTCCAAACACTTCAGGGACATTTATCCTTACCGAGCGTGGCCTTGTACGGCTCCTCCACTTGTCTTGCAAAACTTGCTGCACAACCCACTTCCTTTTTTACTGAGGCCGTCAAGTTACTACCCATTTTTCTCTCCCTT…	917
XLOC_032080|n366595	chr3	52277648	52279729	2.70763	1.19419	-1.181	0.30135	down	1.13069	1.0301	-0.134419	0.9288	down	2.52505	0.605776	-2.05946	0.0661	down	upstream	PPM1M	NM_144641{chr3|+|52279808-52284615|52279808,52280710,52280989,52281697,52282168,52282350,52282652,52282971,52283189,52283685,|52280064,52280828,52281244,52281810,52282253,52282469,52282716,52283079,52283338,52284615,};NM_001122870{chr3|+|52280185-52284615|52280185,52280710,52281697,52282168,52282350,52282652,52282971,52283189,52283685,|52280330,52280828,52281810,52282253,52282469,52282716,5228307…		TCONS_00053636	chr3	-	52277648	52279729	gcggggccgggggcgCGCAGACGGGAGGCGTCGCCCCCCAGCCCCGACCTCCGCCCGGGAGTGCGTGCGCGGCTGGTTCGCTGACTCCAGGGGTCAACGCTCGCGACCGCCTGAAGAAGCCCACGCCGGCATCAGccccatttgacaagcaggaaaaccgaggcctagagaggcgaagtcgcctgcccagcgtcccacagTAGCCAGGGAGGACTGTTCACCCACGCTTGCGGGGCACTGGTGGTTGAGAGGAAAAGTCCCCCACACTCCGCGGGGCCAGCGTCGCGCAGATCCTCGGACCTCCTCCTGCTGGGTGGGGACCTGACGCAAGGGGAAGATGGGGACAAAATGAGCTGGGAGGTGTCAGACCCCCACATTGAGTAAATGCCACCGAGCACA…	2082
XLOC_025673|-	chr2	48666559	48667750	0.621935	0.523667	-0.248114	0.866	down	0.611471	0.337871	-0.855809	0.6513	down	1.39993	0.155481	-3.17054	0.1355	down	upstream	PPP1R21	NM_001193475{chr2|+|48667907-48742531|48667907,48678146,48681733,48685264,48686892,48687233,48688276,48692075,48692631,48698225,48698417,48701821,48707062,48713769,48718156,48725631,48734407,48737153,48738478,48741853,|48668149,48678215,48681880,48685366,48687057,48687292,48688371,48692128,48692781,48698327,48698506,48701958,48707155,48713897,48718309,48725874,48734524,48737252,48738607,48742531,…		TCONS_00042722	chr2	-	48666559	48667750	GGCGACCTGGAACGCTGAGCGAGAGAATCAAGACGGGAAGAGACTCATGAGAGCCTATAGAATGGGCGGGGGACCTAGGAGAGGGACGATAATTGCGAAGACCAGAGGGCCGGAAGAAGAAACATTCTAAGCGCATCAAGAATTCTGGCCGACTCCCCACAGCCCCGGGTTCCCATGGCAACCGCCTGGCGCTTGATGGTTACATCTTTCAGCACAAGCGTGGAAAGATTTGTGTATTCGGCTATTTTGTCATCCGCATATGATAGCACAGGACATGCTCTGCACTGTAAACTCTCAGACCTTCCCGATATTTGTAACTTTGGCTGCTGCCACTGGCCCCGGCTCCAAACCTTCAGTGTCCTGTATTTTGACATTTCTTTGTGTCCGTCTCTACCCACT…	1192
XLOC_032100|-	chr3	53190931	53195174	4.21696	0.857004	-2.29883	0.0256	down	0.968231	0.965809	-0.00361294	0.9941	down	1.8212	1.31329	-0.471702	0.5731	down	upstream	PRKCD	NM_212539{chr3|+|53195222-53226733|53195222,53212419,53213592,53215222,53215459,53215716,53217136,53217467,53218889,53219619,53219942,53220182,53220619,53221355,53222735,53223073,53223888,53226123,|53195444,53212553,53213792,53215283,53215622,53215748,53217222,53217597,53218990,53219716,53220043,53220356,53220711,53221418,53222874,53223262,53224017,53226733,};NM_006254{chr3|+|53195222-53226733|53…		TCONS_00053674	chr3	-	53190931	53195174	gccaggccccgcccccgccaggcctcgccctgccaggcctcgccccgccAGCTGCAATCGGGGACAGCGTCCCTCCGCCTCTGCCTGCGCGGGACACCGAGTCTCCCGGTCCCTCTGCCCTGCCTGGCCCTCTTCGCATCCTCCCGCCATTAGCGCGCAGCCAGCCCTCAGAAGGGGcccattttacagaggaggacgctgaggcccggtggggAGGCTCCCTCCGCCCGCTGGGGCCTGGGAGGGGCCGGCGGGGGTTCCCCCGCTCCCCACACCCACGCCCGGGACTCCCCACTGGCCAGCTGGCCCGCCTCTCCTGGCCCCACTCCTGCTCTTCCTGTTGGCTGGAGCTCGGACGCGGCCGGGCGCGGTGCCCGCCGCCAAGCCCGCTGTCCCGGC…	4244
XLOC_023643|-	chr2	54198225	54198702	6.38472	5.20587	-0.294486	0.8102	down	6.01338	2.90925	-1.04753	0.51275	down	4.74561	2.48221	-0.934967	0.468	down	upstream	PSME4	NM_014614{chr2|-|54091203-54197977|54091203,54093221,54093883,54096512,54101475,54102763,54112826,54114395,54114994,54115857,54117240,54119944,54120810,54122143,54122719,54123940,54125006,54125437,54127017,54128486,54131161,54133734,54133942,54135456,54135646,54135920,54137211,54146287,54147329,54148025,54149653,54150185,54150457,54152675,54153095,54154530,54155253,54158971,54159804,54161741,5416…		TCONS_00039357	chr2	+	54198225	54198702	gagcgacggcgtcgggggaggcggtggtggcggcagcTGGAGCCCAACGGGCTGCGCCTTCTTCGCCGTGGGCCCGGCTCGGAGCCCCCACCCCAGGCCTCACCGGCCCAGCGCGAGGCTGCCTCACCGGAAACACGAGGCCGAATTCCAAGCTATTGTCCTGCTTCGCCGGGGGTCGCGCACTCCAAGCGGCAGCCCACTGGAGTCCCAGTCGCCACGACAGGCGGCAGCCAGGTCGGCCTGGTCCCCCTAGCCGAGCAGCCCCGGCTTCTGGGTTAGAGGGGTTTATGGAAAAGCCTACGTACCCACTTGCTCCTTATAGATTTATTTACTCCATCCCGCTTGTTCCTTATAGATTTAATTTTTCTGTCCCCTTTAAGTCCCCATCTTTCTGGTATT…	478
XLOC_006981|-	chr10	134207769	134210573	1.27846	1.2691	-0.0106076	0.993	down	1.22986	0.336162	-1.87127	0.23745	down	1.19816	0.65809	-0.864467	0.4141	down	upstream	PWWP2B	NM_001098637{chr10|+|134210701-134231358|134210701,134218129,134230564,|134210855,134219490,134231358,};NM_138499{chr10|+|134210701-134231358|134210701,134218129,134230564,|134210855,134219793,134231358,};		TCONS_00011684	chr10	-	134207769	134210573	cgcgcggccgcgggctccgctcccggggaccccgcccgccgccgccgcgTCCCGGGAGAAGCCGCGCCCGCCCGCAGAGGTCGGCCGGACGCGCGGTGCGGACCCCCGGGCTGGAGAGGGGGCTGCGCCCGGGCTCGCGGCCCACGCTGGCCGGGAGTGTCCCCTGGCTCGGGAGGACCCGAGAGCCACGAgcccgggggcggcgggggggacacccgccgcggccggagccccgggACCCCATCCCCCCGCTCCCCTGCCTGGGGCCGGTCCCGGGCCCCCCTCCCCCTCCGGGCCCAGCCCTGCGCCCTCCCTCCCTCCCCGGTGGCCCGGATCCTCCCGCCTGGGGTCGGCCGCCCGCGTGTCCCGGCAGCGCCCCGCGCTGGGCTCTGGTGGCCC…	2805
XLOC_044226|-	chr8	52722773	52723064	0	4.99237	inf	0.0045	up	0.70001	4.54002	2.69725	0.3168	up	0.376176	1.88412	2.32441	0.37455	up	upstream	PXDNL	NM_144651{chr8|-|52232136-52722005|52232136,52233343,52252183,52258392,52284432,52287156,52320626,52323809,52325709,52336134,52339205,52359563,52361561,52366078,52370057,52384746,52387531,52396202,52412258,52469399,52505186,52567248,52721740,|52232582,52233457,52252313,52258507,52284641,52287291,52322121,52323967,52325818,52336291,52339318,52359722,52361678,52366345,52370227,52384864,52387701,523…		TCONS_00074036	chr8	-	52722773	52723064	CAAAATCACATATTTAGATATGAACATTTTGCCAAAAGAGGGCAGTATTCGCCTACAGTAGAATGTAAagggactgaaacatttctgcagagacaaggatgaacttattttcctcttaagattGGTCTACTAGTCTGATCATCTGGGATTGACCATGCAAGTTTTAATTTGTTTTCTATTACTTTTATGGATTTAAAACATTTTTGTTTGAAAATGTTAGTCTTTAAAGATAAAGCCAAAAATCTGTTTAAAAATACCTGCTTACAGAATGACCAAAAAGTAGATGTTTTCA	292
n374141	chr14	51411365	51413305	0.90595	2.69778	1.57427	0.28705	up	0.257914	2.95026	3.51588	0.1882	up	1.75318	1.76549	0.0100993	0.96835	up	upstream	PYGL	NM_001163940{chr14|-|51371934-51411248|51371934,51374988,51375538,51376612,51378447,51378695,51378873,51379746,51381418,51382053,51382542,51383359,51383679,51387258,51387673,51390686,51398390,51401824,51410878,|51372274,51375055,51375673,51376820,51378589,51378754,51379021,51379848,51381533,51382217,51382689,51383452,51383823,51387341,51387785,51390818,51398494,51401903,51411248,};NM_002863{chr14…		n374141	chr14	+	51411365, 51413108	51411823, 51413305	GTGGGCTCGGGGGTGGGAGACGAGGTCCAAGCGCCGGCGAGACCCCTGCCAGCCCGGGACCTGGGCTCGGAGGCTCCCTTCCGGATTTCCAAAATCTGCGGAGGCAGCATTTGTTCCGCCTCTCCCCTCTAGAGTGTGGAGACAGGAGGACGTCTGTGTAGGGAAGCACGTCGTTGGCAGACTGCTGTTTTGCCGATGTTTATTTGTTATGCCATTATGACTGTTAGGATTTCTCACCTGGAGTGGCTTCCGCCATAAGCGCCGGGATCTGGAAGGACGGCACGTTTGACTTCTGTTGTCCCAACCTCACTTGCCAGCCCTTGGCACCGCCCCAGCTTGGATCCTCAGGGCGCCTCTGTTATTTTCATTCATTTTTTTTGAGGACTCCAGGGTTCAGGT…	657
XLOC_020668|-	chr18	9707275	9707947	0.292331	1.07481	1.87841	0.3157	up	0.166423	0.984709	2.56484	0.3381	up	0.660321	1.38761	1.07136	0.47535	up	upstream	RAB31	NM_006868{chr18|+|9708227-9862553|9708227,9775274,9792150,9814016,9815112,9845578,9859224,|9708441,9775354,9792232,9814088,9815219,9845688,9862553,};		TCONS_00034419	chr18	-	9707275	9707947	AGCGAATGCTCTCGGCCGAGGCCGTTTGCGTGGCAGCGCGTGGAGGTCTGCGGGGGTCCCATCCTCAAGCGACATTCTGGGTCCCACGCAGAAAAAGTCAGGCCACTGAAGGGGCCGCTGTGAGGACAGGGGTGAGGAGAAGGGGGCTAACTTTTCGGCCTGCCTTTCTCGACGTTCCTAATACCCGAGCTTCCGTTTAACATATGTGTGGCTCTTCAGCTCAGCCAAGTTCATTTTTCTGTATGCAGCTGAAAATGATTCTAGAAGCAAAACTCGCTGTCCGTGTCTGAAACGGGAAACTTGCTTTCTGGAGCAAAAGTCTTTTTCTCAGTAGAGCAAATCCTGCAACTCGTGTGGGCAGAAACCCAGTCCTCAGAGGTACAGGTAGAAACGTGGAGA…	673
n340232	chr4	140372572	140374893	3.19953	4.08253	0.351602	0.7039	up	2.80051	8.44091	1.59171	0.1838	up	3.88831	6.86919	0.820998	0.27445	up	upstream	RAB33B	NM_031296{chr4|+|140374960-140397069|140374960,140393839,|140375598,140397069,};		n340232	chr4	-	140372572	140374893	TCGCGAGAGGGCCGCAGAGCCGCCTTTGACGGGGGCGTGTACCTGGAGAGCAACGGTAAGGACGGAGCCGACGGCTCCGGCGTCGGGTCGGTTCCGGCATCGACGTATCGTTTGGTCGCCCCAGAGAGGAGACAGGTTTCTTCAGCTTGCCGCTGAGGATGTGGCATCGGCTGCGCTCACCGCCGCCGCCTCTGTGAACTGCGGGAGTTGGGACAGCGGCCAGGGCTAGATGGGTGGGACGCGAGTCCTCGCCGAAAGCTTGCCCTGTGCGGGGCGCACTTGGAGGCGAGCTCTGGGCCGTGGCGAGTTTTGCAGCCTAAGGTCTTGGCAGGCGCATTGCTGTGGGCTGCCGGAGAGCAGGCTGGAGTTCGAGACCGCCCACCGGAGAGCAGGCGAGAG…	2322
XLOC_029932|-	chr22	23486877	23487381	0.439989	4.0752	3.21133	0.13715	up	0.251014	1.78135	2.82713	0.29665	up	0.422794	0.812202	0.941884	0.6617	up	upstream	RAB36	NM_004914{chr22|+|23487512-23506531|23487512,23488791,23492249,23494647,23495219,23498154,23500178,23501084,23501349,23503065,23503686,|23487738,23488872,23492341,23494713,23495321,23498219,23500230,23501166,23501440,23503185,23506531,};		TCONS_00050008	chr22	-	23486877	23487381	GGAGAGATTCGCGCAGGTTCTGGTGATCAGCTCGGCTGGGAGAGGTTGGGCGGTTATGGCATAAGAGCTCCTGATGTGGTATTGATGTTTAATTGGAGTCAAGCACCCTGCAGCTGCAGAAGATAGACCTGCCTACCATCTACTGACCTTAGTCTGCATAGTTCTGAATCCAGTGCTGTCTGAATATCATATGCCTGGCTTCTAGAGCTCACGGTACAAAATTAATTTCCTTAATAAAAAGCTGACCTGAGTCAGTGATTTCCTCTGAACTAGTTTCGGTTTGGAAAGTTAGCTGTTTTGGGCTAGATGGCCTCTTGTGGCCCTTATAAAACCGTGGAACCAGCTTCGAAGTCCGGGGTTCAGTTTGAGAACCTACTTAATTCAGCTCCTTAACTTTTC…	505
XLOC_017267|-	chr16	637506	639274	1.46647	2.26322	0.626035	0.5795	up	0.546264	1.66353	1.60658	0.3086	up	0.806727	1.18692	0.557068	0.6266	up	upstream	RAB40C	NM_001172666{chr16|+|640076-679273|640076,640260,667207,668199,675431,675955,677341,|640119,640433,667268,668260,675509,676121,679273,};NM_001172663{chr16|+|639356-679273|639356,640260,667207,668199,675431,675898,677341,|639547,640433,667268,668260,675509,676121,679273,};NM_001172665{chr16|+|640076-679273|640076,640260,667207,668199,675431,675898,677341,|640119,640433,667268,668260,675509,676121,…		TCONS_00028893	chr16	-	637506	639274	gcggcggcggggcgcACCGTTGGGTCACCAGTGAGTCTGCAAAGTCGCTGAGGTTCTGGGACAGCGCGGCGTCACCGAGCGTGAGCCTTCCGCCCGGGGACGCGGCCGCCACAGCTCGGGACGCGGGGAGCGCGGCCGGCGCGAGCTCAAGACCCGGCCCGACGTGCTCACTGCGGCAGCGGCGCCTCCTGGACGGGGACCCAGGGCCCGGACCGCGCTCTTCCCGGGGGCGCCGCCGAGCCCTCGTCCCTGCCGGGCCCGGCTGCCGCAGGTGCGTGGGCGAGCGAGGCGGCTGCGTCCGCGGGCCCCGGCGTGGGGTCGGGGGTTGAGTGGGCACGTGGTTCTTTCTGGGGTGACGAGAAGGTCCTACCGTCGTGGGGATGGTCCTGCCTCTCTCGG…	1769
XLOC_032447|-	chr3	128444225	128444847	1.40734	0	-inf	0.0037	down	1.47982	0.109437	-3.75726	0.2857	down	0.732396	0.237745	-1.62321	0.39535	down	upstream	RAB7A	NM_004637{chr3|+|128444978-128533641|128444978,128514202,128516785,128525214,128526385,128532169,|128445202,128514263,128516912,128525433,128526514,128533641,};		TCONS_00054257	chr3	-	128444225	128444847	CCATCTTTGAGGCTCATACAAGGAGCAGGACGGCGCCATGTTGGACCCACAGACAGATTCCCTCAGCCATCCCTCCTTACTCCAGAATAAATAATGCCACCGAAGAGGGGACAAGGGGTAAACTGGCCATTCCAGTTGTGTCCTTCTTCGAAAGGCATCATTTATCCTTACTTTAATTACTTAACCAAAAattattatcaccattttacaaataaggaactgagactcagtatatcatgtcacttggtctagctcaacacagaaactggtggagcgaggttttgaaccaagatctgtctgatgccaaTATGTGTTATCGTTCTAGTAGACTGCAAATGACTACAGCAATTGTGTGGCTCGGTGATAGAGACAGGAGAAATAGGCACTTTGTCTGGCAGA…	623
XLOC_014756|-	chr14	103056315	103058766	1.7974	0.583174	-1.62392	0.1781	down	0.76488	0.345115	-1.14816	0.4764	down	2.01177	0.253493	-2.98845	0.03825	down	upstream	RCOR1	NM_015156{chr14|+|103058995-103196913|103058995,103059602,103148231,103167614,103173687,103174801,103177271,103180759,103187343,103187656,103188523,103192804,|103059524,103059662,103148315,103167667,103173849,103174920,103177350,103180954,103187421,103187714,103188753,103196913,};		TCONS_00024629	chr14	-	103056315	103058766	cTCCGGGCTTCCGTTGGCGAGGTTCGGTTGACGCGTATCGCCCGCCGTACGTGGTTTGAGGTTTGCCATCTCCCTACGCCCCATGATCCATCTCTCCAGGCAGCGGCGAGGAGTTCGCGGCCCTCCCCGCCCCCTACCCTTGGCCGCGGCCCCTGCCCTTGCTGCCCGCGCACGCCTCCCGCAGCCTCTGGCCCCCCATCTGAAGGACCCCGCTGAGAGTCCCGTCGACTTCTCAAAGTAAAATGTGTCTGGCGCTGGGAAGCCGCGGAGCGCCCGGCCGGGACTACTTTCCGCTGCGCGGAGGAGTACGGGCGCGCTAAGACTCCATACAAAGAGGAAACTAATTGGGGGAAACTCGCTGCGCCCCCGCCTTTCCCAGGGGAcgcggggctggcgggg…	2452
XLOC_007651|-	chr11	65431331	65431659	3.10883	1.0106	-1.62116	0.35985	down	1.87409	0.316124	-2.56762	0.37605	down	3.21077	1.06819	-1.58775	0.3505	down	upstream	RELA	NM_001145138{chr11|-|65421066-65430443|65421066,65423158,65423325,65425757,65426188,65427136,65427594,65429157,65429407,65429649,65430296,|65422471,65423233,65423406,65425970,65426293,65427259,65427686,65429306,65429559,65429676,65430443,};NM_021975{chr11|-|65421066-65430443|65421066,65423158,65423325,65425757,65426188,65427136,65427594,65429157,65429407,65429649,65430296,|65422471,65423233,65423…		TCONS_00012838	chr11	+	65431331	65431659	GGCTGACGCACCCCCACCCCAGGCCTCATCCCCAAAGGAGGATGCTCCACTGCAGGGGGCGGAGTCTTCTCCAGATGGAGAAAGACTTTTTTATTTTCTCTGAATTCGTCTTAAATTAGGAAATCATGTGGGAATTGGAAAAGATTGGAAATTCTGACTTGTTTCCCAGGCTCTGAAGAAACAGGAAGAGAAAAGTGAAAATAGAGTTAGCACCCCGCCCACTCATTTCAGTTTCTCCAGTGGCTGGCCCTGATTAGAAAAGTGTTTACTTTTGGCAGGGGGCGGGGGAGGCCGACTTCAGGTGACAGAATGGATTAATTAAAATCTTT	329
XLOC_030719|-	chr3	53164486	53166090	3.43894	0.292214	-3.55686	0.03305	down	1.39176	1.06444	-0.386813	0.7993	down	1.39782	0.735457	-0.926468	0.4361	down	upstream	RFT1	NM_052859{chr3|-|53122500-53164470|53122500,53126384,53133396,53137968,53139688,53140834,53145845,53153899,53155714,53156389,53157739,53159924,53164353,|53126086,53126634,53133502,53138113,53139819,53140885,53145924,53154037,53155816,53156579,53157856,53160010,53164470,};		TCONS_00051340	chr3	+	53164486	53166090	CACGGCGCGCCTCGCTGTCTGATTGATGGCCTTGAGAGAGGGGGGCGGGGCACGAGAAGTTCTGGTCCTTTAAGTGGGCCTGTCTCGGGCCGTCTGTTATGGCGCCTGGCTCTTTCTATTTCGGTAGGTTTTGCGCTGTCTGTCGCTTGTGCGCTGTCTGTCCCTCTCTTCCCCGTATAAACGAAATAGTGTGGCGAGTACTAAGAGATACCGTTAAAGAATCCAAAGTTCCTTCTCTGAGGCTTTCAGCCACCAACCAAGAAGCACTAACTTTCCTGGCCTCATCTGCCAAAAGGGGAACAAACTTCTCACTGGCCCGTTAAGAAGATTCTCACCATTGACCTTTGCTTACAGAAtcacagccacagaccctctgaattaggctggacaggaattgtc…	1605
XLOC_044843|-	chr9	3526130	3527745	2.36526	2.31981	-0.0279931	0.98045	down	2.41699	0.885946	-1.44792	0.33215	down	2.11387	1.86102	-0.183793	0.8572	down	upstream	RFX3	NM_001282116{chr9|-|3218296-3526001|3218296,3228846,3248031,3256990,3262934,3266207,3270370,3271002,3275499,3277339,3288130,3293076,3301545,3330258,3346666,3395471,3525746,|3225280,3228889,3248185,3257199,3263084,3266305,3270525,3271118,3275612,3277461,3288250,3293258,3301620,3330517,3346764,3395596,3526001,};NM_134428{chr9|-|3218296-3526001|3218296,3228846,3248031,3256990,3262934,3266207,3270370…		TCONS_00075086	chr9	+	3526130	3527745	GCAGGACTCCGAAGAGGTGCGCCTATGCTTGGCTGGGGCTGAGGTCACCAAGAGTCCTCTCGGAGGGACGTTACTACACGCGCTGGCGAGGCCCAGGAGTCGTGGTGCGAGGGGTACTATCTGTGAAACGAGGGCTGCCTGTCCCAGCAGCCAGCTTTGTACAGAGACGTCCCGGAGCCACGAGAGAGTAACGGCTAACCCGGGGGAGGGGGTGGCGAGGGTGATTCCAGGCACTTTGTGAAGAAACGAGCTATGGCGAGGGAAGAATCCACTTTGAAGAGCGGCCCCCGCCCTGCCCGATACGTTACTTCCGGGGCGGGGCGGGCAGAGGGGCCCGGATGTGCCGCCGCTTTTTAGTTTCTGAGGCGCCGGCGGTGTTCCTGGTAGCGTCAGCCTCCT…	1616
XLOC_045907|-	chr9	5628291	5628631	1.15571	8.89774	2.94465	0.4459	up	0.497263	6.75397	3.76366	0.39905	up	0.544117	2.96653	2.44679	0.5136	up	upstream	RIC1			TCONS_00076772	chr9	-	5628291	5628631	CGGTTTCCCACTTTGGGCTGCCGGCCGCTGTGGCTGTGGTGGGCGGTAGGGGCTTTTACCGTGTGAGCTCCTTTAATGCCGGGGTCTGCAGTGAGAGCTGGTGATGAAGCTCCTGCCGGTGTGGAGCTTACATCCCTAAGGGAGCGTTTATTTAATCAGTAAATAAACCACTCACCATGAAAGTATTGAGTTCTGTCTCCTGCCTTTCAGGAGTTCTAAATCTATGTCTTTGAAATCCATTTCCATTCGTCTCAGCCTTACCAGCCATAACTTTAGATGAGAGGAGGCTATCTCTTTCGTGCTGCAAAAGGCTTGGACTTAGTTTTAGAACTGGAAGGGAC	341
XLOC_045899|n345042	chr9	5577036	5628971	0.428862	1.17872	1.45864	0.69525	up	0.428966	3.23985	2.91699	0.4816	up	1.01346	2.06061	1.02379	0.711	up	upstream	RIC1			TCONS_00076764	chr9	-	5577036, 5628790	5577511, 5628971	cgcgcgcgcgcTCTGGAGACTCCTGCGGTCTCCCTAGCTGTTTCTTGAAGCTCTGCATAAGCCTCGCCCGCGGCCGCCGGGTTGCGTCCGCACTTCTGCGCGCTGGCCCCTCCCTTGCTCCTCTCCCTAGCAGTCTCCAGGGTTTTACCGGGAGGACCTAGGCAACGGCCTGAGACTCCGAGactctatgttgaagatgcctggactaacctactgaagatacgtggttttaccaacagccagcaccaataggaagatatgaatgaagccatctgagaccagccatctggcagccaaactgccaactgactgcaaatgcatgaatgatcccactgacaccacgtagagcacaaatgagttgcctccactgagcccagcccaaattgttatcctataaaa…	658
XLOC_045899|n345042	chr9	5577036	5628971	0.428862	1.17872	1.45864	0.69525	up	0.428966	3.23985	2.91699	0.4816	up	1.01346	2.06061	1.02379	0.711	up	upstream	RIC1			TCONS_00076763	chr9	-	5577036	5578069	ctctcATTTCTTGTCTAATGATATTAGCCTTTCCTTGTTTGAAAGCCTGTAATAAGCCCATATGAGGCACTTGCCTTGCAAGGGAGATCCCTATTCTTTCTCAGCCCCAGTGCTCCCAACTCTCATGGCCTTTATTTAGAGTCAGTTCCCGGAATATACGGAGGTGGGAAGAGCAGAGTCTAGCTCAGCAGGAAAAGTCTTATACTTCAAAAGAATCATAAGATTTTGTTAACTTAACATTAGAGGAAACCAGGCTAGTATGTATGGGGATGAATTCTAAAGGTATTAGACCCAGGAGCACAGAAGATAACATTGAACTGGGGCCAAATTAAGGTAGTCCTGATATACTACACTTTCCAGATAGTTTTGGACTTAATGTTGTAGATGATTACAGTAGTg…	1034
n364103	chr1	40623424	40626915	2.41362	6.54707	1.43965	0.41355	up	2.09397	3.69144	0.817946	0.69805	up	0	2.15301	inf	0.06135	up	upstream	RLF	NM_012421{chr1|+|40627040-40706593|40627040,40654726,40656443,40661303,40668083,40688245,40697188,40701463,|40627308,40654881,40656525,40661436,40668286,40688382,40697330,40706593,};		n364103	chr1	-	40623424, 40626759	40623517, 40626915	CGCCAGTCCTGACAACAGCCTAGCAACAACTGGCTAGAGGCTATGCCCACCTAGACCCCTTTGAGGTCATGGGATCACGGAGCCAGAAATGCCTGTAGAGCAATCTAGATTTGAGGGGGATGACATTTGAACTGCGATCTGAAGGGACAAGAGGAAGGTTTAGGCCAGCATGTCTGGAGTATGGTGCAAGAGAGAGAAAGAAGTGAAGATGAGATTGGAGAAGGAGCAAAGAGCCAGGTCATGTAGGACAG	251
XLOC_043524|-	chr8	87521011	87522371	1.72363	0.0641056	-4.74885	0.19835	down	0.594286	0.372556	-0.673699	0.71345	down	0.601063	0.488297	-0.299757	0.8313	down	upstream	RMDN1	NM_016033{chr8|-|87484577-87521009|87484577,87487048,87489522,87491151,87492505,87497100,87498712,87500780,87519223,87520720,|87486587,87487182,87489553,87491239,87492561,87497190,87498872,87500868,87519341,87521009,};		TCONS_00072931	chr8	+	87521011	87522371	CGGTGCACGGGCTTAGGGGGTGGGAAATACCCCGATTGGGTGGGACTTAATGGACTTTCCGCGCCTGCGTCCAGGACTGAGGCCGTGAGAGCGCTCTCTTCAGGCGCTCTGACTTGTTTCTGCTCCATCTCTCTAGGGGGTCTTTCATGGTTTGGGCACAAGGATTCGTCGCCAGAATAGAACTGAAAGCTCGGAAATAGACCCGAGAATACAAGTATGCCAGAAAAAAAATTGTCATTTTAATTATCTGCTGCCTTCAAAAGTAGATTGAATCTTGGTACTAGTGGGTCTTTTTTGGAAGTAAATAATTGGAAGAATTATGTTGCCCAACATGAAGAAGGGAAAGTCTCAGTCTCTTCGACTGAGCGACTCAAGGGGGTAGATTCAAGAGAGAGTCCA…	1361
XLOC_046814|-	chr9	137216669	137217899	1.19804	0.46822	-1.35542	0.34325	down	1.02075	0.743782	-0.456684	0.7872	down	1.66342	0.349286	-2.25167	0.1296	down	upstream	RXRA	NM_002957{chr9|+|137218315-137332431|137218315,137293477,137299994,137300785,137309003,137313521,137320953,137323750,137325947,137328312,|137218505,137293728,137300145,137300965,137309173,137313651,137321086,137323842,137326053,137332431,};		TCONS_00078170	chr9	-	137216669	137217899	CACACACTTGCGCGCAAGGGCCCGGAGGAGGCGGAGAGCCGGGCCGGGAGCCCAGCGGCCGGGCCATTGTCTGCGCGGCCACACAAAGCGGCCGGGCGGTGGCCGCGAGGGGACCCCGGCCCGGGCCAGGCAAGCGCAGAGCCGGGCGGGATGGCCGCGGCACCCATACCTCGCACCCCGCCGCGGCGGACACGTGGGGAAACTGAGGCCCGGGAGTGGCGATGTGCCCCAACGGCAGAGGACAAGCTCCTCGTCCGGGGAAGGTTTCGTCTTCCGGACGCTACCCCCGGTCCACCCCACACTTTCACGCCCTACCCCCACGGAGAGACCCACGAGCCCACCGGGAACGAGGAGGGGTGCGCGCTTCGCCTCCTCATCGACCCGCACTCCTGGGACCCC…	1231
XLOC_001399|-	chr1	153539267	153539800	1.48392	0.320707	-2.21008	0.27795	down	0.69231	0.13649	-2.34262	0.3992	down	2.33744	0	-inf	0.00175	down	upstream	S100A2	NM_005978{chr1|-|153533584-153538306|153533584,153536209,153537981,|153534067,153536363,153538306,};		TCONS_00002342	chr1	+	153539267	153539800	GGTGGAAGCCCCAGCCCAGCCTGGCAGGGAAAGCACTGGCACAGAGACCCCAAACAGGCCCTGCCAGGAGGAGCTTTGGATAATGACATGGCAGGAGGATCAGACTGAGAACAGGCTGGTCCCTTCCTAGCGGTCACCGTGTGACTTGGGGGCCAGCCTGAGCAGTGTACATGAAGTCAGGCCTTGGGGCCCCCAGTGTCCTCTTCTACACCTTGGCACAGCCACCGAGTGTCCCTTGCTCCCCTCAGTACTTGAACCCCTCATGCTACTTGTCTTCCCATCGAGGCCTACTTCAAGTAGAACTCGGAATAAAAACCCTTCACACTGAGGGTGAGGGACAAGGGAGCGCAATGCATCGATTTTCACAGCCATTCTTTCCTTTTAACTAAGGGCCTCCAC…	534
XLOC_022674|-	chr19	39832157	39832631	4.9972	10.3892	1.05589	0.38065	up	2.48456	14.5279	2.54777	0.12265	up	7.88283	9.3143	0.240735	0.81565	up	upstream	SAMD4B	NM_018028{chr19|+|39833107-39875537|39833107,39838927,39842456,39844645,39847328,39860294,39866289,39867076,39867344,39868124,39869143,39870605,39871226,39871629,39873847,39874138,|39833216,39839029,39843014,39844706,39847729,39860765,39866529,39867186,39867431,39868464,39869229,39870724,39871425,39871753,39873931,39875537,};		TCONS_00037747	chr19	-	39832157	39832631	GCCCCTTGGGTGGCCCGCCTCACCCAAGGCTGTCCTCAGTGGGCGTCTGCACTCGGGCTTCTGGGCGCTCGGCTTTCTCATCGCGCTGTTCTCAGCCTTGCCGCTTGCTCTCTCCGATGGGAATGGCGAGGCGAGATCTAGCCTTTAGGGTGGGAAGAGAATGCACAGAAAGCGCTAAGGATCAAGGAGGCTGTCAATAAACGGGAGTTGTTGCTGTGACTTTGGTTGTGATCTGTGCGTTCCACAAACTGTATTGGGTCCGGGTGAACTAATCAGAGGGACCTGTGTTCAGAAGGCTCTCGGTGACAGAGATCTGGCTTGTTACAGGCACTTAGAGAGGCAGTCGGGATGGAGGGTCgagttgaagacagggaggggtgaggaacgagcagaggccag…	475
XLOC_031819|-	chr3	18481156	18482826	4.29651	2.18346	-0.976545	0.3524	down	6.98446	1.96937	-1.82641	0.1632	down	5.02803	3.26817	-0.621511	0.45885	down	upstream	SATB1	NM_002971{chr3|-|18389132-18466829|18389132,18393483,18419661,18427890,18435953,18438670,18456602,18457498,18458393,18462248,18465118,|18391174,18393687,18419817,18428103,18436408,18438782,18456726,18457625,18458570,18462483,18466829,};NM_001195470{chr3|-|18389132-18466829|18389132,18392804,18393483,18419661,18427890,18435953,18438670,18456602,18457498,18458393,18462248,18465118,|18391174,1839290…		TCONS_00053159	chr3	-	18481156	18482826	AGATAAGATGGGTTCTTATTTTAAATGCTGCCACGAAATATTTTGCTCAGTACTCATATATAAAAAGAAAATTAGTTGCTATATACTGTCATAGCTTTGTGGCATACATAAAATAGAAAAAACACGTTTTACATGAATGCTGTTAGGAAGGATATCATCATTTGATCTTCAAACTTGCCGCTTCTCTCAGGAGAGTTCAGCAATATTTCTATTGGAATTAAGGAATGGGGTTTGATTTTTATGAATGGTTTACCTTCAGATATTTCAGAGAGCAGAATAAGCATACATATTGAAAAGACCAAAGTGGCACAAGGCTGCAAAATATTAAAGGTGCCAGGTGCTTTTAATTAACAAATGAGGACTATCTCGAGTAAATCAGATAACTTGGATTAAGTTCTA…	1671
XLOC_027936|-	chr20	3688040	3688953	0.657758	0.928247	0.496951	0.7333	up	0.392636	1.32801	1.75801	0.3546	up	0.191947	1.07312	2.48302	0.2075	up	upstream	SIGLEC1	NM_023068{chr20|-|3667616-3687775|3667616,3669801,3670246,3670608,3671986,3672549,3673167,3673508,3674093,3674867,3675309,3677232,3677731,3678444,3679848,3681988,3683843,3684471,3686390,3686993,3687726,|3669266,3669874,3670349,3670911,3672247,3672849,3673419,3673778,3674345,3675179,3675570,3677535,3677989,3678780,3680106,3682288,3684098,3684738,3686687,3687353,3687775,};		TCONS_00046384	chr20	-	3688040	3688953	CTATGGTACCCCTTAGACACTCCCTGACCAGGGGCACTCCATGGTTGAGGGCCTGCCTTTTTGGATATGGTacactccgcacacattgagctcatatttgtggggtatgtgttccacagcgctctcatgctacctttcaaacctagacttgccttgccacctccccactccaactctgaacctcaGCTCTGAACCCCTAAAGACCTCACCCCTCTCTTAGTCACTAAGGGGTTTGCTGAATGCCTGGTAGGCTCCGCACTGCTATGGGGCACATATCTTCAGTTCTAGGTCCTGAGAAATGGGCTCTCACAAGCTGTAAAAAACAAGGCAAGGAAAATAGAGATAGCTCTGGGGTAGCTACAGGAACCTCAAAGGAGAAGTTCCAGCTGGAAGCCAAAT…	914
XLOC_040873|-	chr7	26904436	26905484	17.8623	2.00372	-3.15616	0.01135	down	13.091	7.91796	-0.725374	0.53825	down	15.3421	2.17392	-2.81912	0.0097	down	upstream	SKAP2	NM_003930{chr7|-|26706687-26904341|26706687,26709709,26724354,26729903,26765046,26765541,26766500,26778413,26779505,26883648,26893755,26894403,26903981,|26709275,26709811,26724467,26729981,26765184,26765605,26766625,26778497,26779583,26883756,26893781,26894509,26904341,};		TCONS_00068367	chr7	+	26904436	26905484	GCTGCGTCACCTGATGCTGCGTCACCTGATCCAGCGTCCGGAGCGCCTTACAGCCATTTTCGGTACTGGTGCCATCACAACTGCTGATCGTTTCTGCAGGATTCCAGAAAATAATGTATCCATGATACAGAGTGTATACAAGTTTTGCGATTACGCCTTCTGCGTAACAGTCAGTCCCACCGCAGTTTAACCCACAAGGAATTTTCTCTTGTCCTAAACTATTATGGCCTTCTTTGTCCGATTGAACGGAGGTAACGAAGTCTCGTCTTCCGCCAGTCGTCCGGGCGAAGCCAGTCTGGAGCCGCTCCGGAGCGCGCGTTGTGATTGGCTCTTACATTACTTTTCTACCTAATTCGTATCCTTGGGGTGACAGATTTTCCCCACTACAAGGAAGACTGG…	1049
XLOC_006733|n340122	chr10	101380375	101381086	0.180801	1.5652	3.11387	0.34635	up	0.540213	1.18732	1.13611	0.66965	up	0.350428	1.08754	1.63389	0.5188	up	upstream	SLC25A28	NM_031212{chr10|-|101370274-101380221|101370274,101372299,101373452,101379801,|101371123,101372356,101373681,101380221,};		TCONS_00011295	chr10	-	101380375	101381086	CGCAGAGCCCAGTGACAGCCGGGGCCCGGGGAACCtcattcattcaacacttgttgggtttactctgcgaatgtggatgcgaggctcagtgccgggcgctggggCCTGAGGAGCACCGAGTCCGGCCAGAGGGCCCAATACTCCAGACCCGACCAGAGTCTAGCGGGCCGCCGCGGTCCCCCCTGGAGGTGAGGCGGTTCCCAGCCCGCATGTCGCAACGGCTTCCCGGACAGGCTGCGGGTCGCGCCAGCCAGGGATGACCGGCCCAGGCCGGCCCCGCCTCACGCCCGCGACGAGATCCCGCGGGAACACGGCTCTCCGGGGCCAGGGCCGCCCGCTCTCCAGCCACGCGTCTCAGAATTTGAGGAGCGCACGGGAGCGCGGGTCGTAACGGCGCCC…	712
n340122	chr10	101380812	101381673	0.35368	2.60852	2.88272	0.1405	up	0.663671	1.35697	1.03185	0.61665	up	0.687554	2.31064	1.74875	0.2418	up	upstream	SLC25A28	NM_031212{chr10|-|101370274-101380221|101370274,101372299,101373452,101379801,|101371123,101372356,101373681,101380221,};		n340122	chr10	+	101380812	101381673	GCCGGCCTGGGCCGGTCATCCCTGGCTGGCGCGACCCGCAGCCTGTCCGGGAAGCCGTTGCGACATGCGGGCTGGGAACCGCCTCACCTCCAGGGGGGACCGCGGCGGCCCGCTAGACTCTGGTCGGGTCTGGAGTATTGGGCCCTCTGGCCGGACCCGGTGCTCCTCAGGCCCCAGCGCCCGGCACTGAGCCTCGCATCCACATTCGCAGAGTAAACCCAACAAGTGTTGAATGAATGAGGTTCCCCGGGCCCCGGCTGTCACTGGGCTCTGCGCCAGGCCAAGAGCCGAAGGCGGGGGAGGAAGATGTCGAAATGGGCGGGATGATTCACAGATGACGGCCGGTGGCGAGGCGGGGCTGGAGGCCGCATCCCAAAGGCAGCAGGGAAGTGCGGCGGC…	879
XLOC_034161|-	chr4	10042041	10042735	0.186683	0.808426	2.11453	0.3084	up	0.318776	1.60332	2.33044	0.28315	up	1.44666	2.04303	0.497979	0.70215	up	upstream	SLC2A9	NM_020041{chr4|-|9827847-10023114|9827847,9836504,9889190,9892233,9909858,9922008,9943536,9982215,9987292,9998404,10020598,10022903,|9828224,9836632,9889266,9892335,9909969,9922196,9943669,9982361,9987417,9998565,10020697,10023114,};NM_001001290{chr4|-|9827847-10041872|9827847,9836504,9889190,9892233,9909858,9922008,9943536,9982215,9987292,9998404,10020598,10027527,10041753,|9828224,9836632,98892…		TCONS_00057065	chr4	-	10042041	10042735	AGTTAAGGTGACACTCCCTGAGTGTTGTTTGCAGTAGGAACTTCCGCCACCTCCCACTCAAGGCACAAAGGGGTAATGACTGAAATCTACTTCACTGTGGGATGGAAGATTTTTGAGCTGAGATTTGTCTGTGGCTAGGCCAGCAGTCATCAGATACTGTATGTCAGGCAAGATGCCTATAGCTTAAAAAAGACTCTAGAAGGCTGCTCACCAACACAGTGGAACTAATCTCCAGGCTTCTGATACTAGAGATTATGTTCTTTTTCTCTGGATTCTTTGGACATTCGAATCTTTAAATGATCAGGAAGCTGACCCTCCAATGTTCCCCAGAGCTACTTCCCAGCTCTCACAGATAAAATCCCCTAAGCTTCAGAAAAGGAGTGTGGCTCTGCGGTTGCT…	695
XLOC_023542|-	chr2	40739881	40740185	1.46533	28.1669	4.26471	0.3484	up	0.632275	6.33929	3.3257	0.0718	up	2.73273	4.65744	0.769196	0.1948	up	upstream	SLC8A1	NM_001252624{chr2|-|40339285-40657444|40339285,40366540,40387904,40391993,40397420,40401845,40401964,40404891,40655612,|40342769,40366816,40388004,40392124,40397489,40401860,40401982,40404995,40657444,};NM_001112800{chr2|-|40339285-40657444|40339285,40366540,40387904,40391993,40397420,40401964,40402400,40405526,40655612,|40342769,40366816,40388004,40392124,40397489,40401982,40402421,40405633,4065…		TCONS_00039193	chr2	+	40739881	40740185	TTTAGATCATAACCAATTTTTACCTGATTCCCACATAAAGCTTTTAGGGTGTGGGTTCGCCTAGCTTTATGAAAACAGAGAGACAATTATGGTTCCTTACTAGAGTCTTCATCCTTAAAGATTCTAGTGACAGCATGTATATGGGACCTGTGAAATGTTTaatgaatgaatgaatttataaacgaatggctgaacagatgaataaCACTGTATGTGAATGAAAAACTACGTACTTTACATATTTACTTAACTGGGAATAGTGGTTAACATTTTGGATTATTTGTCTTCAAGGAAAAGATAGCAGA	305
n375352	chr16	3661780	3693096	3.11649	5.51909	0.82451	0.4651	up	2.23205	6.29147	1.49503	0.29445	up	5.4596	5.89346	0.11032	0.90245	up	upstream	SLX4	NM_032444{chr16|-|3631183-3661585|3631183,3633097,3634769,3639002,3642699,3644453,3645605,3646153,3647379,3647797,3650979,3652118,3656474,3658430,3661560,|3632694,3633511,3634872,3641311,3642866,3644600,3645694,3646394,3647696,3648000,3651192,3652308,3656699,3659567,3661585,};		n375352	chr16	+	3661780, 3690716, 3692893	3662007, 3691238, 3693096	CTTCAGGTGGAGTCTGTTAGTTTTTGAGAAAGAGTTAGGGCGAGTTTAAGGCACTGTGGCAGCTGTGAGATAAAGTCTGGTTCCTCCCCAGCTGGCTCAGGAAATGTTCGCGGATACAACGGCGGCCCCCTCTGGGCATACCTGCCTGTGGAGCGGAGAGTGGACGGTGTGAGGGGGACCGGGAGAGGCACCAAATCTGGCCTGGGGGCCCGAGAAGCTTCCTCTCAGTGACCACAATATGAATGGGAACAGCAAGATGGCAAAAGCTTGCTGAGTGGTACAGCGCCAGCCTGGGTAGTGGCCTCCCCAGCAAGTTGCATGTCACTAGCTTCCTGTGGCTGTCACTCCTGGGCCCAGGCACCTCCGAAGATCAGCACCTCCTCATGGGCTCAAGCGAGG…	955
XLOC_020455|-	chr18	45457705	45458411	1.00371	0.574562	-0.804803	0.62055	down	0.701082	0.184379	-1.92691	0.43605	down	1.23781	0.299434	-2.04748	0.2565	down	upstream	SMAD2	NM_001135937{chr18|-|45359465-45457517|45359465,45371710,45372033,45374845,45377644,45391429,45394693,45395613,45422891,45457170,|45368321,45371855,45372171,45375058,45377698,45391504,45394828,45395807,45423180,45457517,};NM_005901{chr18|-|45359465-45456970|45359465,45371710,45372033,45374845,45377644,45391429,45394693,45395613,45396845,45422891,45456731,|45368321,45371855,45372171,45375058,45377…		TCONS_00034083	chr18	+	45457705	45458411	CGCGCTCCCACCGGGGCTCACGGGCGGAGAGGGAGAGGCCCGCGCCTTGCCGCGCATTAAGACGATTCCCGGTGACCGCCCGATCCCTCGCCAGCGTCGTGGGTGGGGCCTGTAGGGGCCTGCCGCCTCGTCCACCGTCCGTCGTGAGGCCGGCAGCGGACACGTGCTCATCCCACGGGGAGGCCCCGCGCAGCGCGGAGGACGCGCCTGAGAGAGAAAAGGGGTTCGGGAGAAGCCCGAGGACCCGGCCCGTGACTGGGCGCGCCCTATGCAAATGAGCGGGCGGGGCCCTCGTGTTGCTGAACGAGGGCGGGTTCGCGATGTAAATAAGCCCAGAGGTGGGGTCTTTGGAGAGCACTTAGGGCCCGGGTAGGGGATGCCAGGTATAAGTGTTTAACC…	707
XLOC_017881|-	chr16	69220231	69220931	0.830536	2.83324	1.77034	0.2296	up	0.393929	2.23773	2.50603	0.23235	up	0.268214	1.61548	2.59051	0.18605	up	upstream	SNTB2	NM_006750{chr16|+|69221049-69342955|69221049,69279504,69293952,69304045,69317950,69333492,69334734,|69221649,69279718,69294163,69304188,69318147,69333677,69342955,};		TCONS_00029776	chr16	-	69220231	69220931	AGAAGTTGTCCGATCACTCGCCTCTCGCCGGACGTGGGCAACCCGAATGCGGTGGGACTGCATTTCTCCTCATCCTTCCATTGGCTCCCCACGGACCCCCCAGAAACTCCTGACCTCTACCGTGCAATTCACGGGAGCTGCCCGGGCACGGAAAGCAAAATCAGCTTGGAGAAACACTTCTCAAGCCTGCAAGACCCGGTGGCACGTTCATTCTTGCATTGATTGGTTCGTACCCTGTGtactgagcgcttagccctgtactccggctccttttgaggccctgtacttaagctcaatagtaccaacaacagctgagagtttgcggtctagtggggaaggaaaatgcagaaccaaccaactaggtgtgatactatgtggttaagtgacatgcagaagacg…	701
XLOC_027025|n342465	chr2	231275361	231280838	4.2359	0.361954	-3.54879	0.0044	down	0.532796	0.454786	-0.228394	0.86815	down	1.96194	0.583711	-1.74896	0.05235	down	upstream	SP100	NM_003113{chr2|+|231280870-231381244|231280870,231282305,231307651,231308892,231311533,231313802,231314275,231314886,231325976,231327149,231328781,231331015,231331834,231333757,231334729,231338038,231339108,231359130,231363175,231367780,231368900,231371017,231372707,231375839,231379809,|231281043,231282380,231307814,231309061,231311617,231313865,231314425,231314970,231326129,231327233,231328865,2…		TCONS_00044809	chr2	-	231275361, 231280296	231280039, 231280838	TTCTGGGCTACGGACACTGTGTTTCTCCTCCTTTTTCACTCCAAGGGATTCTCAGCTTTTCTGAAATGTGGCAGAGGGTTGGAGGAGAGGCCTGACAAGCAGCAAGACCTGCAGGACCAGGGAAGGAGGGCCCAGGGGACGAGCAGGGCCAGCTCCCGGGTGTCCACTTGTTTGTGCAATACACAGCCAAAAAAAATGTCCTTGAAACAAAATTGTCCTTAGCTGCTCTGCCCTCTAAGAGGGGGCATAGTTTACATGGGAGTTGGGGGGGAAACTCCATGTTTGCCCCTTCCCCTTGCTGACATGGCTTGGGGTGGGAGTTGGAGGGTTGGAGGGAAAGCCAGAAACCTCAAATCTTCTCTCAGGCCCATGGGAGAGCATGGACTGGACTAAGGTAGG…	5222
XLOC_027025|n342465	chr2	231275361	231280838	4.2359	0.361954	-3.54879	0.0044	down	0.532796	0.454786	-0.228394	0.86815	down	1.96194	0.583711	-1.74896	0.05235	down	upstream	SP100	NM_003113{chr2|+|231280870-231381244|231280870,231282305,231307651,231308892,231311533,231313802,231314275,231314886,231325976,231327149,231328781,231331015,231331834,231333757,231334729,231338038,231339108,231359130,231363175,231367780,231368900,231371017,231372707,231375839,231379809,|231281043,231282380,231307814,231309061,231311617,231313865,231314425,231314970,231326129,231327233,231328865,2…		TCONS_00044808	chr2	-	231275361	231280828	CGGACACTGTGTTTCTCCTCCTTTTTCACTCCAAGGGATTCTCAGCTTTTCTGAAATGTGGCAGAGGGTTGGAGGAGAGGCCTGACAAGCAGCAAGACCTGCAGGACCAGGGAAGGAGGGCCCAGGGGACGAGCAGGGCCAGCTCCCGGGTGTCCACTTGTTTGTGCAATACACAGCCAAAAAAAATGTCCTTGAAACAAAATTGTCCTTAGCTGCTCTGCCCTCTAAGAGGGGGCATAGTTTACATGGGAGTTGGGGGGGAAACTCCATGTTTGCCCCTTCCCCTTGCTGACATGGCTTGGGGTGGGAGTTGGAGGGTTGGAGGGAAAGCCAGAAACCTCAAATCTTCTCTCAGGCCCATGGGAGAGCATGGACTGGACTAAGGTAGGTCCTGACATT…	5468
XLOC_019873|-	chr17	49198526	49199296	6.11174	0.384266	-3.9914	0.0663	down	6.32806	0.246918	-4.67966	0.1512	down	1.73973	1.06733	-0.704851	0.5981	down	upstream	SPAG9	NM_001130528{chr17|-|49039534-49198226|49039534,49048067,49052131,49054468,49057106,49059884,49062283,49063058,49064472,49067037,49067810,49071124,49072417,49072804,49073925,49075804,49077021,49079075,49082572,49083445,49084629,49091592,49097519,49098518,49109041,49118861,49124735,49133772,49156944,49197714,|49043748,49048217,49052308,49054582,49057278,49060033,49062351,49063139,49064598,49067233…		TCONS_00033107	chr17	-	49198526	49199296	TGACACTCTCCCAGGCGGCAGAAACCTCACTTGTCATGGGACTTATTCACTCCAGTGACTCCACCCCTTACCTCCTCTGTTCCCCAACCTCCCACTTACCCTTTCCGCCCCACTTCAAGACTTGAGGAGAGGAGGGTGGCTGGAGCCTGGAAATGTCCCCGTCCCAAGTTGGCCAGAAGTAGCAGACACACTATGTGGGAAAGTGCCACATGTAACGTTCCAGTTTCACCCTTCTCCAGAATGCTATCACCCTTCCTGTTTAttttttaataacttgagatataattcacacgccatatgattcactcacttaacgtgtaaagttgaatgtcttttagcatatttagagttgtgtattcatcactataatacattttttagaacatttttattatccca…	771
XLOC_015158|-	chr15	65282424	65283684	2.24043	0.455228	-2.29912	0.1155	down	0.610811	0.497238	-0.296792	0.8666	down	2.01143	0.436582	-2.20389	0.11485	down	upstream	SPG21	NM_001127889{chr15|-|65255361-65281844|65255361,65257660,65261591,65262451,65266939,65268812,65273201,65275844,65281743,|65256077,65257801,65261699,65262560,65267085,65268893,65273363,65275931,65281844,};NM_001127890{chr15|-|65255361-65282284|65255361,65257660,65261591,65262451,65266939,65273201,65275844,65282002,|65256077,65257801,65261699,65262560,65267085,65273363,65275931,65282284,};NM_016630…		TCONS_00025514	chr15	+	65282424	65283684	GTACCTaggaggaggaggaggtggaggaggCGCCTGGCCCCTTGGGACCTGCTTCTTCTTTCAGTTCGCGTTTTCTCTGTCGTGTACAGCTTTGGAGGGACACCTTTGGGTTCCAGACTTTGATGAACACAACTTTGTATACTCTTTTCTTAGGAACATTTTTTTTCCTTTGGCACAACCGTAGACGCTCTCCGTAGTCCTCCACTCAAAGCCTCCGCTTCCTTTTTGACGTTCTGGGGATTTCTGGGAACATACGCCCACCCATCTTCCTGTTCCTTCATCACTTTTCCCTTAAAATCAGAGAGAATATTAATACATTTGTAATCATTGTTCTTAAGGTGTTGCAGACGTCACGTCTTAAGGTGTTCCAGACTTCACGACTCCTTTTTTATTAGTAAA…	1261
XLOC_035694|-	chr5	100239049	100244092	1.56198	2.78638	0.83502	0.34745	up	0.749538	2.2903	1.61146	0.20865	up	2.13162	3.25918	0.612557	0.39495	up	upstream	ST8SIA4	NM_005668{chr5|-|100142638-100238989|100142638,100191806,100222046,100231357,100238546,|100147833,100192100,100222304,100231489,100238989,};NM_175052{chr5|-|100221014-100238989|100221014,100231357,100238546,|100222304,100231489,100238989,};		TCONS_00059598	chr5	+	100239049	100244092	GCGGAGGCTGCTTGGAGAGTAACGTCCCCGGCTCTGCCTGCTCTGTGCCGGGAGAGGAAGCTCACAGTGCTACGCGCCTGCGAGCTCGCGCacatacacatatacatacatacacacatacatacatatgcacacacacgtacaCGCAGAATCACACACACTCTCCTGGGACATCAAAGCATCAGCTCTCTGGACCTGGGAGCTCCAAGATAGTCTATCCGCATCTAGGTGAGAGGGCACCTCGCCTGGGGACAGATTACAAAAGCGTCCCGCCAGAGGAATGCTTCAGGTAGAGCTAGGGGTGGATTGCAAGAAGAGTACCTTCTTTCAATCGCTTTTGCTAAACACACACCCTCACACGCAAAAACACGCCCTCCAAGGTGGAGTGAAACGGGGTGC…	5044
XLOC_018571|-	chr17	40540775	40541961	3.22115	0.413495	-2.96163	0.0581	down	1.18801	0.970112	-0.29233	0.8559	down	2.25084	0.989617	-1.18552	0.31545	down	upstream	STAT3	NM_003150{chr17|-|40465342-40540513|40465342,40468806,40469199,40474302,40475021,40475277,40475590,40476728,40476980,40478133,40481427,40481571,40481764,40483489,40485690,40485908,40489452,40489780,40490748,40491331,40497576,40498586,40500406,40540296,|40467818,40468919,40469242,40474512,40475161,40475372,40475643,40476864,40477079,40478217,40481475,40481665,40481794,40483549,40485783,40486067,40…		TCONS_00030982	chr17	+	40540775	40541961	GAGGACTTGGGCACAGAAGCCCGGGGGGAGGGAGGGAAGATGACCGGAATGTCCTGCTGAAAACTCAGCTGAGTTCCTGGCAGTGCGTGACGTCAAGGCACTTTAAATGCCCCTGATACAGCTCCCTCCTGCCCGCTCTCCCTTTTCCCGGCCCTTGGCACCACGTGGTGGCGAGGTTGAGAGCCTCTTACCACGCGGGAATCAGCTAGTTAGATAGTCCCCAGGTATCTCCAGATCCTCTGGGGACCCAACTCCTGAATTGGGTTCTGGGGACAACAAAAAGAACATGGGTGACTCCGCCTGCTTTGAACTTCAGTTTCTGCGTGAGCAGGGACACACACACCCGGAAACATGACGTGGAAATAGAGTAATTACTAGAGTGCGTGGGGAGAGGGTAGT…	1187
XLOC_000626|-	chr1	47780037	47780547	1.15252	0.342976	-1.74861	0.36535	down	1.72578	0.583214	-1.56515	0.4729	down	2.49278	0.637878	-1.96641	0.25025	down	upstream	STIL	NM_001282938{chr1|-|47715810-47779819|47715810,47725960,47728574,47735306,47737747,47745912,47748016,47753222,47755106,47759129,47761436,47765576,47765781,47767232,47767905,47770560,47775947,47778619,47779707,|47717594,47726211,47728788,47735538,47737913,47746881,47748131,47753332,47755257,47759216,47761520,47765640,47765824,47767420,47768018,47770668,47776034,47778828,47779819,};NM_003035{chr1|-…		TCONS_00001044	chr1	+	47780037	47780547	CAAGGATCCGAGGATTTAAACCTTTCATTTCGTCAACGGTTAAGTTCCGGGGCGGGGTAGGCTTTCCGCAAGCGCAATGGAAAGCCCAGCTAGGTAGACGGAGGAGCGAGTGGCAGATGAAGCCGGAAGTGCTCTATAAGATGATCATTGGTCGGCGACTGGAAGCGGACACCCGAAGAACAGTTTCCAAACTCTTTACCTGAAAGCACAAAAGACAAGAAAGTTAGAGTTATTCCAGTTTCTTACTTTTTAATTTTTATTCTAAAATGTACATTTTTAATTTTTCCTTTTTGTGATCACTTATCCTCAACTTCTAGATTTCTTCCAGTTTCTTTCCTAGGAAGCCATCTGTTTTAGTGACATAAttttttttttttttgaggtggaatctcactccgt…	511
XLOC_024765|-	chr2	197036583	197038325	0.2174	1.67116	2.94242	0.0739	up	0.0793314	1.15872	3.86849	0.17755	up	0.637792	0.871507	0.450426	0.71	up	upstream	STK17B	NM_004226{chr2|-|196998306-197036336|196998306,197004343,197005972,197008283,197010634,197021162,197027985,197036056,|197002453,197004523,197006021,197008410,197010779,197021375,197028151,197036336,};		TCONS_00041170	chr2	+	197036583	197038325	GCGCGGGGCTGGAACTACTGCTCTGTGTACTCCTTCCCACCTTCAGAGAGGTCAGTTCGAGAGGTGTGAATATCCGGAGACCGGGGAGAAGGAAGCCGCAAAATTCGTCCCAGCTGCCTGCGACTAGTTACCAAACTTCAGTGCCTACCAAAGACCTATTTTCTGACTCTTCTTGAGAGTCTTCCTTAGGACCGGAACGTACCCTGTAAGTGGAGAACCCAGTTTGCTACAACTTGGCAGAGGTTCCTCGGAGTGTCAACATCAGTTGGGGATTTATGGAACCTAGACCCCACTGCTAACGTCCGCTGTCGCGAATGGTGTCCCTTCTGAGGCACTGACTGAAGGCAGTGTAGGGAGGGTCCCAATAGGCTGAATAGCCGATTTTGCATTTATAGTGCT…	1743
XLOC_028441|-	chr20	57225403	57225846	1.07754	1.00308	-0.103316	0.9291	down	0.923377	0.727856	-0.343266	0.85575	down	2.23251	0	-inf	0.004	down	upstream	STX16;STX16-NPEPL1	NM_001134772{chr20|+|57226308-57254582|57226308,57242545,57243042,57244346,57245567,57246209,57248686,57251242,|57227194,57242653,57243183,57244509,57245659,57246353,57248767,57254582,};NM_001134773{chr20|+|57226308-57254582|57226308,57234678,57242545,57243042,57244346,57245567,57246209,57248686,57251242,|57227143,57234690,57242653,57243183,57244509,57245659,57246353,57248767,57254582,};NM_003763…	NR_037945{chr20|+|57226308-57290900|57226308,57234678,57242545,57243042,57244346,57245567,57246209,57248686,57266089,57266460,57266779,57268792,57269477,57273739,57274252,57276071,57280553,57282178,57287534,57288475,57288972,57289615,57290223,|57227194,57234690,57242653,57243183,57244509,57245659,57246353,57248767,57266283,57266618,57266836,57268978,57269648,57273829,57274334,57276214,57280625,57…	TCONS_00047245	chr20	-	57225403	57225846	GAAAAAGATGTATCCGACAAACAACCACGAGGaaataaaaggaaaaaaaaaaaaaaaaaaggaacaagaaCTCCAGGCAGCCTGGCCGCGCCGCCGCTGGCAGTCGGGGGTCGTCGGGGGCGCCCGCCCTCCCCAGCTGCCGCTTTCTGTAGGGGGCACTGCAGGGTCGTGGAATCTCAAGTGGAAAAGTTCCCCGAAAACTTTGACACCTCCCACCCCCCTCCCCGCGAAAAAAATCTCTGTTCCCTGCCTGGGCCCTGGCCCTGCGAcccccgcgcccccccgtgccccgggccgggTTTTCCACGGTTGGCCGGGCCCAGGGCGCCCTAAGCACCTCGACTTGCCGCCCCGGGCCAGGTCGGCGGGGTTCGTGCAGGGGCTCCGTGGGGCCGCGTC…	444
XLOC_028882|-	chr21	46238100	46239455	1.27758	0.67597	-0.918377	0.49125	down	1.7553	0.789835	-1.15209	0.4627	down	1.73028	1.02534	-0.754907	0.5143	down	upstream	SUMO3	NM_006936{chr21|-|46225531-46238044|46225531,46228961,46233890,46237862,|46226955,46229033,46234019,46238044,};		TCONS_00047980	chr21	+	46238100	46239455	cggcTCTGGGCGGTTGGAGATGCGTCACGGGGCGGGTCCCGCGCGACCCCGTCGGGCGCGGAAGCCCTAGGGCGCTGTGGGGCGCGGGCCAGGAGCGTTTACGGGGAGCCCGGGCCCTGGGGACCCTTGCCCGCCTCCCCGCGTCGCCCGGGCCCCGACTCCTTTCCTGGGGGCCGCGTTCCTGGGGCGCCGGGAAGTGAGGCCGGGGCCGCCGCCCATGGCCGCAGGGACCTGGGGCGGAGGAGGGAGGACGCTGGGGGTGACGTTCCCTCTCAGGAGCCGCGGACAGAGCGGAGAAggcggcccgcggggtcccgtccgcgggggccgcgcgAATCGGGCCAGCACCCTAGACGATTGGGGGCGCCACCCGCCTCCCTGCCGCCGCGGTTTCCTGTC…	1356
XLOC_040350|-	chr6	159070288	159070982	0.466706	1.61685	1.7926	0.28635	up	0.876635	1.88625	1.10548	0.52945	up	0.180833	0.919363	2.34598	0.27405	up	upstream	SYTL3	NM_001242395{chr6|+|159071045-159185908|159071045,159072784,159082300,159083781,159086426,159103956,159128261,159129353,159146534,159166511,159172959,159178242,159181671,159183107,159184335,159185526,|159071110,159072874,159082417,159084410,159086645,159104021,159128313,159129423,159146669,159166690,159173062,159178413,159181777,159183210,159184541,159185908,};NM_001242394{chr6|+|159071045-159185…		TCONS_00067524	chr6	-	159070288	159070982	GTGTGGCCAGCCTTACATGCCTCGGTGGCTACTCCCACATCACTAGGGACCCAGGGAGCAAAGCCACCCCAAAACCACATCAAGGAGCTCTTCTATGCCAACATTTTACATTTTTAGCTGGAGGAAAGACCAGGCTGATGCTGGTGAAATGTTTCACCCTTCCTAAGGAAACTCCCTACAGAGACTACAGCCTTCAAATATTCAAATGTTCTCACATTTGTGAAGGGTTTCACATTGACTTCAGTGTAAATGACTAACCACATCTCAAAGAACAGCTATTAACTCAAGAATAATTTACAAGAAAGGGGGACAGCCAGGCCAAGAGCGATGAAGATTGTAATGAAATCACCAAGGGGAACCTTCAAAATGCTGTGCGTGTACTAGGTAGTATTACTCAGC…	695
XLOC_026516|-	chr2	161992012	161993311	6.0995	0.135193	-5.4956	0.11175	down	0.847614	0.916392	0.112558	0.94595	up	0.760038	1.12357	0.563941	0.65395	up	upstream	TANK	NM_133484{chr2|+|161993465-162061490|161993465,162036124,162059997,162061185,|161993574,162036272,162060106,162061490,};NM_001199135{chr2|+|162016938-162092683|162016938,162036124,162059997,162061185,162080425,162081141,162087481,162091852,|162016997,162036272,162060106,162061304,162080502,162081257,162088062,162092683,};NM_004180{chr2|+|161993465-162092682|161993465,162036124,162059997,162061185…		TCONS_00044042	chr2	-	161992012	161993311	CTGTAGCTCTGACTTCCTTTTGAAGCAAGATACTTTATGTGAATAGTTAAGGCATTTTaacaacaacaacaacaacaaaaacCCCAGGAATTGTAAACACAAAAATACTTTTGGATTAAGCATTTTATGTAAGAAAATTTAAAAGTTCAGTTTATTTGATAAGTGGCTTTTTAACCTTTAAGAAGTCGCTTTTTGACCTAAGAAGCATGTTTATAAACAGGAGGTAAAAACCAAATTTGATTATAGTTGTCTTTATGGCCTACAGAAGTCACTTGGAAGAAGCTTTGTAGTAATAAGGTTTAAGCTCAATTGCAGAGCCTGAGCTTAGGTACTCAGAAGAGAGGTGAAGCAAACAAGGCTCTTAAGACAGCTTTTCTGCCTTGAGAACTTAAGGTTCAC…	1300
XLOC_041058|-	chr7	45151415	45151841	2.8736	1.07194	-1.42263	0.3871	down	2.13518	1.55342	-0.458913	0.8038	down	3.47449	2.14298	-0.697186	0.6078	down	upstream	TBRG4	NM_199122{chr7|-|45139698-45151346|45139698,45140856,45141101,45141423,45141945,45142931,45145039,45148425,45151262,|45140025,45140971,45141213,45141669,45142090,45143042,45145363,45148886,45151346,};NM_004749{chr7|-|45139698-45151346|45139698,45140856,45141101,45141423,45141945,45142931,45143697,45144136,45145039,45148425,45151241,|45140025,45140971,45141213,45141669,45142090,45143042,45143855,4…		TCONS_00068689	chr7	+	45151415	45151841	ATCTTTGCTGAGGGCTCAAGCGGAGCGATAGGTCATGGGAAACTTAGAAAAGATAAAGAACCTAGGAAGAAAGGCTTCGGTTGCCCCCCGACCAGTACGCCATCCTCATACGGAGTGCGGGAGACGACCCTTTGTTGTCGGTGCTGTCACCCTATCCCTCCCTGCTTGCGTAGGCGTAGGAGAGTTCCTAGGGCGGTGGAAGACTGGGCTGGTGGAGTGGGATAGGCGACGTTGAGGCCTGTGGGGGCTGGGAGGACGAGTGAGTGGAGACTGGGGAACTCCAGAGCGCCCACTTGCAGctggatttttatgtgcaattttcctgatttttaaatagtggtgtttaattacaaagtaaagtgcaggatagcccaaacgaaatgtatctgaggtcTatat…	427
XLOC_037133|-	chr5	133449030	133450330	1.94492	0.91174	-1.09302	0.39235	down	1.14142	0.305193	-1.90304	0.2997	down	2.10936	0.654827	-1.68762	0.1815	down	upstream	TCF7	NM_201634{chr5|+|133451297-133483920|133451297,133451599,133473749,133474641,133477875,133478411,133478683,133479282,133480487,133481891,|133451365,133451724,133473855,133474729,133477995,133478574,133478791,133479331,133480560,133483920,};NM_201632{chr5|+|133451297-133483920|133451297,133451599,133473749,133474641,133477875,133478411,133478683,133479282,133481914,|133451365,133451724,133473855,1…		TCONS_00061947	chr5	-	133449030	133450330	gcgggACACAGGTCCGCCCCGCCTCTCCTCTCCCGGGAGAGGCCGGGACGCGCCCACTCGGCATAGCCTTAAAGGGCTCGCTCTTCCGGAGCGCACCCTGAGAGAGACGTCGGACAAGCCTGGGAATGATCACCCTTCTCCCGAAACGCAGAGACTCTAACGGGAACTCCTGACCCCGCTTACTCACCTACAACCAGATATTCCCCCTGCTTTCTGCGCCCAGGTTTCTCCTCCGGCTGTGGAGGGCGGGGGTCCCCTAGGCCCTTGGGACTTGGGCGTGGCTTACCATCGCAGCCGTGGTGTGAACTGTATCGTGCCCAGGCTCCAATGCGCCCTGTGCTTTGAACTGGGGGCTTCCTAGGGCTTGAGGCTGCTTGAGGCTGTGCTCGTACCCCAGGG…	1301
XLOC_005218|-	chr10	60144100	60144623	3.88468	24.5318	2.65879	0.092	up	1.6616	4.49245	1.43493	0.4901	up	2.53601	5.21528	1.04018	0.508	up	upstream	TFAM	NM_003201{chr10|+|60144902-60158990|60144902,60145979,60147949,60148429,60150524,60154117,60154687,|60145408,60146098,60148020,60148579,60150620,60154174,60158990,};NM_001270782{chr10|+|60144902-60158990|60144902,60145979,60147949,60148429,60154117,60154687,|60145408,60146098,60148020,60148579,60154174,60158990,};NR_073073{chr10|+|60144902-60158990|60144902,60145979,60146409,60147949,60148429,601…		TCONS_00008749	chr10	+	60144100	60144623	ctggtaagaattttctaacaattacggctatccaacagaagaaaggctgtctcagaaggtggttagctctgaaacaactggtatttaagggctggaAGGACCCTTAGGTATCTTTAGGTCTTCCTAATCTTTTTCATGCCATTGCCTATACAGAAAATGGTATTTCTATAACACAAATAAAAAAATTATACAGCAATTTTTGACACATCAATGTCTCAAGGCATACTTGTCACACGTTCTCAGGGCTTTGGCTGGGAAAACTGatttagtctaacatcctcgtttgcagagggggaaactgaatcttaacgagggaatgcaatattcccaagtcaagacgttaatgttaatactggaactagaaGAATTGAGACTAGCGACTGTGGACAACTAGCCAGT…	524
XLOC_019950|-	chr17	60554016	60555997	1.69818	1.32348	-0.359653	0.75495	down	1.53745	0.924014	-0.734557	0.60885	down	2.42663	1.01731	-1.25419	0.2231	down	upstream	TLK2	NM_006852{chr17|+|60556385-60692841|60556385,60558481,60598133,60599564,60600494,60601596,60613530,60629662,60631023,60637376,60642361,60650575,60654069,60655837,60657471,60663495,60673945,60678011,60679402,60683490,60685401,60689752,|60556651,60558567,60598205,60599634,60600538,60601692,60613698,60629758,60631116,60637487,60642498,60650728,60654136,60655935,60657553,60663587,60674035,60678181,60…		TCONS_00033240	chr17	-	60554016	60555997	CGGGCAGGGGTTAACCAGGGGACCCCGCGCCGGCGGAGGAAGCCGCGCCTCGCCGGACGGCTGAGGGCGGGCGACGGGCGGCGCCGGCTGACGGGCCGCAACGCGAGGGGAGGTCCGGCGGCCCGGGGCGCCCTGCGACTGCCCGAGGCCGGAGGCCCGGAGGACCCGCCGCCGCCTTTGTGTCGCCGGCCCCCGCCCCGCTGGACTGGCCCGGGCCGGGGCGGTTGGGCCGGCGCTGAAGGGGCTTGGCCGCCCGGGTCCACCCGTTCCCGGATCCGCCTcgccggcccccgcgcccgcccAACCCCTGCCCAGCCCCTCGGCTCCGCGAGTTTGGGTGAGAAGTGCGGCGGCTTTTCCCAGGGATGGAGTTTAGAGGACGCTAATCCTATGTGTGAG…	1982
XLOC_034880|-	chr4	154603876	154605364	1.48195	1.96648	0.408114	0.1717	up	0.441753	3.32555	2.91228	0.07235	up	0.977324	1.84181	0.914218	0.0996	up	upstream	TLR2	NM_003264{chr4|+|154605440-154627242|154605440,154609068,154624043,|154605512,154609199,154627242,};		TCONS_00058171	chr4	-	154603876	154605364	GGGAACCGCCCCTTCCACGGGGCACGTGCGCCGCTGCGCAGCCGGAGGGAACTCTGGACCTCGCGCTGAGTTCCAGGCAGGTGGCCCCGAGCGAGCCCCCGCGGCCGTGCTTCCCAGCAGGCTCCCGCCCTTGACCGTGAGCTAGGCTGCGACAGGCCAGAGGCGGGTCCTGCCCCGACAGCTGCCCCGTGCAAGGCTGGGTCGAAGAAGAGAGCTGGGGGCTTGGCGGAGGTTCCAGGTCAGAGAAAAGCGAATCGAGACGCTAGAGGCGGCCTGCGTGGGATTGGCAACCACAGGGAAAGCTAAGTGCCCAACCAGTATTTTCTTGAAGCTTCGGGCATCCAGGACCTCACATCACCTGAAACACACCGTCTTTAAATTCCACTCCTGATGCTTTTC…	1489
XLOC_033895|-	chr4	159129813	159130771	0.0620128	2.0894	5.07438	0.2393	up	0.0528731	1.69004	4.99838	0.24925	up	1.32785	1.41522	0.0919434	0.94175	up	upstream	TMEM144	NM_018342{chr4|+|159131400-159176439|159131400,159132604,159133759,159136342,159138472,159140461,159154052,159156589,159158676,159161450,159162660,159165447,159174595,|159131738,159132726,159133928,159136465,159138572,159140542,159154134,159156657,159158795,159161570,159162758,159165501,159176439,};		TCONS_00056610	chr4	+	159129813	159130771	ctcttttgaccacataaaagggggaggtgcacaggtcttattattatcattttacatataagaaaactaaggtttaaagagattaaatgagtttccatgagaaatattgctaacagacgaagctaaagtcagaacctggatcttctagtgtctgccaggactctcccaatacagaccattctgtttAGGCATTCATGTATACGAAACAATTTGAAAGAAAAATTTTAGTTTAAGAATAGAGTCATGCATGTTTGGATTTGCTCTGTGGCATAATGTAAAAGGCAATGGCCTAGCATATCCCTAATGAATCTTCTCAGGCCTAATTCAGCCCCCAACTCACTTTTAGACTTTAGAAATTCTCAGCAAATGCTGACACAAGCTTCAGTTTCTCCATGTGAG…	959
XLOC_024256|-	chr2	120981081	120984723	0.716784	1.11505	0.637498	0.7872	up	0.239159	1.72803	2.85309	0.6177	up	0.4823	0.921831	0.934571	0.72945	up	upstream	TMEM185B	NM_024121{chr2|-|120975046-120980984|120975046,|120980984,};		TCONS_00040425	chr2	+	120981081	120984723	CTCGCCTCCCCGCGCTCGCCGCGGCTTCCCGGGAACCCGCCCGGGGCTAGAGCGCCCGCGGTGAGGCTCCAGCACCCCGCGCGCGCGAGCAGAGGCGGTGGCCGGGCTAGTGCGGGAGTTTGCGAGCGAGGGAGCGGGTGCCGGTAACTGAACGGATGCAAGGCGATGTGCATGAGCGCAGACCTGTGGGGGCCGGCGGCGGGTGTATCCCTGGCTCAAAGGAAAAGGCCCGCGCGTAGACTCAGGGCACGAGGTGGGGGGGCCTTACCTGGGATGAAGACTCGCGGGGCAGAACTCCGCCTGGTGGAGCAACGGACGTTTCTCAGGCTGCCTGCGAAGTGGCTGTGCAGAGATCCCAGGCGGCAGCGGCGCTCTTGTACCTGTCCCTCTCACTCCAGA…	3643
XLOC_010126|-	chr12	57472947	57473523	4.58148	0	-inf	5e-05	down	1.54589	0.243856	-2.66434	0.29645	down	2.67507	0.132755	-4.33274	0.247	down	upstream	TMEM194A	NM_001130963{chr12|-|57449425-57472574|57449425,57454554,57456901,57457853,57458428,57463016,57464456,57466570,57472401,|57453842,57454728,57457127,57457968,57458522,57463089,57464676,57466695,57472574,};NM_015257{chr12|-|57449425-57472574|57449425,57454554,57456901,57457853,57458428,57464602,57466570,57472401,|57453842,57454728,57457127,57457968,57458522,57464676,57466695,57472574,};		TCONS_00016886	chr12	+	57472947	57473523	ACGACCTTTCTGTTATGAGACGCCTACAATTGAGATCGCTTTATGAGTAGGACCCTGATAGGACGATTTTTAAAGTCGACTGACAAAAGTGTGGTTCTCCAAAGTCCTAAAGGATTTAAAATAGAAGTCACAAAAAAGTGTGTGTCAATATTTTATAAGCATAAACATTAGCTTTTAAAAATGTATTCATAGGATTTTTATTTTTGGAAGTAAAATTAATGTTAGGATTAAGAAAGATtcatttattcctcttatcatcttgtgagacaaatataattctctccatttaagaagccaaagccaagacagccacaggaacctgcccaagatttcatagttcatctggtctgtgatcccaacctaaatcctactgactccaaagccggagttatttatatg…	577
XLOC_034321|-	chr4	41912749	41936695	0.183473	1.77283	3.27242	0.1346	up	0.104284	1.0494	3.33097	0.2568	up	0.535788	1.19609	1.15859	0.4107	up	upstream	TMEM33	NM_018126{chr4|+|41937136-41962824|41937136,41940618,41941212,41945763,41946809,41951318,41956086,|41937546,41940713,41941400,41945831,41946943,41951402,41962824,};		TCONS_00057298	chr4	-	41912749, 41931383, 41936623	41913515, 41931512, 41936695	gctgatttaatcacagggagcacagaggacggtacctaaatcagaagggatctggggaggtttcctggaaaagGTTTCAACCAAAGCCATAAATGCTGATGTGGATATCAGGACAGTGTTTCAAGCAATTTAGATACAATATAAAATATACTGATGCCATAGTAGAAGAAGTTGAAGCCACTTTGCCAAGATATTTGGTTCTGATACAAAGGAAGTTTTTCTCGGCCTGGTCTTGACTTAACAGTGACTTTAGTACTATCCTGTTCAGACACCTCAAGTCTTCAGAAGAAAGCAGATGATGTGAAAGTATATCTAGGTCCCCAAGAGAGATGCAAATTACCAGCTGTATTCCCTCATGTCAGGAAAAAGAGGGTCCCATATATTTCTTGTCTAATACAA…	970
XLOC_013278|-	chr14	20929897	20931155	1.57119	0.420989	-1.9	0.19595	down	9.52328	0.498154	-4.25679	0.03855	down	1.13897	0.388795	-1.55065	0.27785	down	upstream	TMEM55B	NM_001100814{chr14|-|20926011-20929637|20926011,20927364,20927546,20927786,20928350,20928813,20929321,|20926861,20927455,20927599,20927892,20928457,20929004,20929637,};NM_144568{chr14|-|20926011-20929637|20926011,20927364,20927546,20927786,20928350,20928813,20929342,|20926861,20927455,20927599,20927892,20928457,20929004,20929637,};		TCONS_00022180	chr14	+	20929897	20931155	GGCTGCGTCTGCTCAACTGGTCACGTGTTTCTGGAAGCTGCACGGTCCCTGTTGCTCTGCTCCTCATTGGTTCAAAGACACCACTAAAACACTTTTCTCCGGCTTTGCGTTGTAGCTGGTTTCCTATTGGCTGGTGACTTTACTTCTTTCGTCCTGTGATCCTAGCGGCGCAACTGCATTGGCCCGAACTTAGCGCCAGAACATGGGGGGCGTGGCTTATGCATTTTAAAGGAGGCTGGGCGGGTGCAATAAAGGAGTGCGGAAGCTTGGGATCTTCTGAGCGGGGAGAAAATGGACGGTGGGGAACAGTAGACAAAGTTAGCTGTTCTACTCAAAGAAGTACCTTTAAAAAGTCAGAGTAATGAGGTACCAGAAGGAAATGGATTAAAAAGTTAAGAT…	1259
XLOC_043746|-	chr8	133773037	133774051	0.636803	3.08261	2.27523	0.11535	up	0.44415	0.876391	0.980528	0.61025	up	1.07123	1.50851	0.49386	0.69015	up	upstream	TMEM71	NM_144649{chr8|-|133722191-133772914|133722191,133726240,133726399,133734285,133740043,133759187,133764030,133769479,133771085,133772721,|133723228,133726298,133726461,133734361,133740232,133759303,133764243,133769540,133771161,133772914,};NM_001145153{chr8|-|133722191-133772914|133722191,133726240,133726399,133734285,133759187,133764030,133769479,133771085,133772721,|133723228,133726298,13372646…		TCONS_00073302	chr8	+	133773037	133774051	TTACACCCTGGTCACTGGAGGGGTGGTTTTCTGAGCTAACTTGTCACCTTTGGCTGCGAGAACGTGAGAAAGACTCAGCGAACTGACATTTCTTGCTCATCATATGGCCACATTCAGTTATAAGTAGTGCAGAGTAGTGATCTTTGTCCAAATCACTTAAATTTATTGAGGATAATGCACTGATGCTATTAAATTCAGAATACTATTAAATAGCAAGAGCTTGATCTTATGAAAATTTCTATAGAGGCAATAGGTTTATCTAATGAAGGTTGGACTTCACAAAAAACTCTATAGATGGCATTTTACATTTACATTATAGTAGAGCTCAAAGACTTGATGGTGTTTATGGGTTCATACACATCTGTACTACTGTAAGTGATAAAAGAAATGTACATTCAA…	1015
XLOC_028179|-	chr20	33291042	33291938	3.50059	2.05888	-0.765741	0.53025	down	1.43527	0.33981	-2.07852	0.29305	down	3.73169	0.659204	-2.50103	0.07895	down	upstream	TP53INP2	NM_021202{chr20|+|33292147-33301237|33292147,33293161,33296494,33297039,33297861,|33292316,33293278,33296667,33297328,33301237,};		TCONS_00046779	chr20	-	33291042	33291938	GAGTGTTCGGGGAGGCAGCTGCGGGGAGCTGGGAGCCCTGCGCCGCGGCGAGCTCTCCGCGAGGAGGATCTCCACTCCCTCCTACCGGCTCCTTATTTTCCTGATTCTTCCCGGATCGCAGCGCCCTCACCTCTCCCACTGCTCCCCAAATCCTTTCACTGCATCCTATATCCAAGTCCCCCGATGCGGACCCTGTTCTCGACCCACACCACGTCCGTGCACCTGCATTCTCCCCACTGCCCTTATTCCTGCTCTCCCTCCCCCCTCTGGCTCACCTCCTCAGCCTTACACACTCTGCTTTCCCACCCCGTTTTTCCTCAGCTCGGCGGGCTTGAGAAAAGAGGGACATCCCCAACCCCCGGTTCCCGGGGAGCATCTGGGAATGTAGAGAAGTTAGTG…	897
XLOC_046105|-	chr9	35690154	35690574	9.02485	3.45258	-1.38623	0.28915	down	1.00942	0.795552	-0.343501	0.85575	down	2.62012	1.31811	-0.991164	0.5484	down	upstream	TPM2	NM_003289{chr9|-|35682922-35690053|35682922,35684242,35684484,35684728,35685265,35685430,35685643,35689142,35689700,|35683238,35684312,35684547,35684804,35685336,35685548,35685777,35689268,35690053,};NM_213674{chr9|-|35681989-35690053|35681989,35684242,35684484,35685060,35685265,35685430,35685643,35689142,35689700,|35682160,35684312,35684547,35685136,35685336,35685548,35685777,35689268,35690053,};		TCONS_00077066	chr9	-	35690154	35690574	GGCCGGTCCTGGGGGCAGCAAGCCCGGCCACACTCCCCACCGCGACCGGGGCTCTGGGCTCGCTTCCTGCTTCAGTTTCCCCAAGCTCCCGATGAGACTCCGCTACTACCACCACGTCGATAACGCAAACCTAGAGGGACTCAGGGTAAACTGAGGCACTCAAACTGCCGAGGAGCTCCGCCTCCCGAGAGACATTTAATCCGGGGGGATTTGCAGGAAACTTCTAAATTAAGGGTAGCGGCTGCTGCAGCTGAGGGGGGGCACGCCGGTCCCTGCGCCCGGGCAGCTGCCGTGAGCTCACGCCCCGAAATAGCCCCAGGGGCCCCAGCCGCAGCTGCCACTGGGTCCGGCTGTCACTCAGAGGAAGCACGGAGCCCCCAGCCCAAGGGTCCCCTCCCC…	421
XLOC_013110|-	chr13	103247244	103249188	3.13704	1.05095	-1.57771	0.1696	down	2.29581	1.52596	-0.58929	0.6668	down	2.90786	1.1277	-1.36657	0.1724	down	upstream	TPP2	NM_003291{chr13|+|103249285-103331523|103249285,103257142,103266450,103268745,103271071,103275226,103279361,103280197,103281831,103282445,103286299,103287936,103288573,103289431,103290588,103292619,103295571,103296906,103297258,103298643,103299556,103301256,103301757,103309405,103315997,103317144,103326632,103328645,103330576,|103249553,103257271,103266546,103268850,103271196,103275390,103279516,…		TCONS_00021949	chr13	-	103247244	103249188	GGCCCGAGTATTGCCCGGGCTGCAGTGAAGGGGGAGGAGTCTGAGGACATTACTGGAGGGTTCGGATCTCGAACCTGGGGCCTTGAAGAGGCCCGCGCTTGGGGTTTTTAGGCAACAGCAGGCCTCCAAGCAGAGTCCTGGTGTCCCGGACCGAATCACTCCCCGAGAGACGGGCAAGGAGATGGACCGCCAGCCAGGAATAATGGGAACCCTTCGCTTGGCAAACGATAGTTTCCAAACTTAAGGTTGTGGATGAAACTTTTTGGTGCGGCTGCTGCAGGAGCCCCAGCCCCGGGGTGCTGCTGACCCGAGGCAAGGGAGCCGGCGCACTCACGCTTAGCCGCTAAGGAGTCTGCGGTGTCGGCGAAAGCTCCGGACATGATTTTGGAAGGTCGTAGG…	1945
n364414	chr1	3539429	3541333	0.148356	0.563181	1.92453	0.40765	up	4.78555e-06	0.67413	17.104	0.2379	up	0.360317	0.808317	1.16565	0.4691	up	upstream	TPRG1L	NM_182752{chr1|+|3541555-3546694|3541555,3541987,3542276,3544063,3544972,|3541837,3542079,3542453,3544217,3546694,};		n364414	chr1	-	3539429, 3541196	3540120, 3541333	GGGGCCGAAGCCGGTTGCCAGGGTGTCGCGGAGCGGCTGGGAAGGAGGGGCTGGGAATCTTGGAGCCCCTTGGCCCGCGGGGAAAGCGGGTGACCCGCCCTGCAAGTGGGATGCCCCCTTCGGCCTTCTGGAGCGCAGGGAGGCTGTCTCCCCGGCAAGGGTGCCCACTGCAAGCACAGGCGTGAGAAATGGCCCAGAAAAGAGTGGTCAGGGCAATGTGTTCTTGGCACGCCCAGCAAGACCTGCCAGAGGGACCTACAGACGAGTGTCTCCCAGCTATCTTACCAGCGGGGACCTTGAGGTCCAAGTATCCAGTCCGGTTAGAAATGGCCGCGGATCCAACAGGTGCTGGTGAGTGGGAGAATACCCCTGAGGGAGGAAGAACAGAGGCCGGGAGGG…	830
XLOC_031682|-	chr3	3167809	3168490	1.05295	0.75396	-0.481875	0.7573	down	1.1443	0.870537	-0.394489	0.8346	down	1.11228	0.31444	-1.82266	0.31215	down	upstream	TRNT1	NM_182916{chr3|+|3168599-3190706|3168599,3170697,3178943,3182193,3186267,3188113,3189133,3189589,|3168674,3170872,3179137,3182332,3186394,3188307,3189387,3190706,};		TCONS_00052933	chr3	-	3167809	3168490	CGAACCTCAGCCGGTTTCCCAGCCCCGCCGAGGCCCGCTGGGGCGAAGCGGAGCCCCGGGGGGCCCTGAGGAAACCGGCGCGGGTTCGTTTAATTACGCCCTTCTCGCCAGACCTCTGGCTGGCCCTGAGCTGCTCAGAAGCCCATCTGCGCGGCATGCCCGTGCGATCTGAGACAACTGGCAGCTGTCTTCCTTTGCAAAACGAGACTGTTAATAAAACCTACCCCAGGGTAGGACGGACTGTTCGGTAAATGTTAACTTATCCGTGTTTGACTATTCTCTCCTCTAATCTCTGCATAGGGTTAAGTCCACAGTTGACAGAGTCACGCGCATTCGAAATCTAAGCCCGCCGGTCCTATGAACTTACTGGGCATATTTTATTTTCTTACCTGGTTTGTG…	682
n363769	chr1	231662852	231664247	0.990883	1.94484	0.972861	0.7497	up	2.24904	5.01762	1.1577	0.7377	up	1.75718	3.64826	1.05395	0.6668	up	upstream	TSNAX;TSNAX-DISC1	NM_005999{chr1|+|231664398-231702269|231664398,231665000,231672958,231678226,231696873,231700273,|231664572,231665105,231673073,231678357,231697001,231702269,};	NR_028396{chr1|+|231664398-231954990|231664398,231665000,231672958,231678226,231752389,231829571,231837700,231885671,231902885,231906580,231930987,231935853,231954074,|231664572,231665105,231673073,231678357,231752652,231830551,231837770,231885822,231903015,231906816,231931042,231935956,231954990,};NR_028395{chr1|+|231664398-231954990|231664398,231665000,231672958,231678226,231696873,231752389,23…	n363769	chr1	-	231662852, 231664166	231663161, 231664247	TCACAGCATGCACTGTTACTAAAAAGACGATGCGTCCTCCTGGACCTGAGATCTGTGTGATCGTGGGAAAGCGACGAAAAACGAACAAAGGAACAGTAAATGGAGTAACTTGGCTAGAATATGGCAGTAACTACAAGGCATGTTCTGCTCTGGCACGAAGGTAACCACCACTCATACCTCTCCAGCCCTGTGAATACGTCAATTGACTAAGCAGATTCCTTGAGGATAAAGTAGGCTCCTGGGGACCTTGCTTGTTGGGCTACTTGCTTTGTGGATGTTAAACAGATAATTCTCATGAGTTTGAGTGACGTCTGATCTACCAGTATTCCCCCTACTCTGATTAGAAATGACTTGACCATGCCAAAAAGAATAAAAGACAGCTCTGATACAAA	392
n363765	chr1	231658134	231664302	7.94796	8.18401	0.0422234	0.9741	up	3.0529	26.2284	3.10288	0.1168	up	2.61155	12.8909	2.30338	0.1079	up	upstream	TSNAX;TSNAX-DISC1	NM_005999{chr1|+|231664398-231702269|231664398,231665000,231672958,231678226,231696873,231700273,|231664572,231665105,231673073,231678357,231697001,231702269,};	NR_028396{chr1|+|231664398-231954990|231664398,231665000,231672958,231678226,231752389,231829571,231837700,231885671,231902885,231906580,231930987,231935853,231954074,|231664572,231665105,231673073,231678357,231752652,231830551,231837770,231885822,231903015,231906816,231931042,231935956,231954990,};NR_028395{chr1|+|231664398-231954990|231664398,231665000,231672958,231678226,231696873,231752389,23…	n363765	chr1	-	231658134, 231663084, 231664166	231658383, 231663161, 231664302	GTACTATTGCGGCCGCCCTCTGCTGCGCCTGAAGAGAGAGGCGACTCTACAAGCCTCACAGCATGCACTGTTACTAAAAAGACGATGCGTCCTCCTGGACCTGAGATCTGTGTGATCGTGGGAAAGCGACGAAAAACGAACAAAGGAACAGTAAATGGAGTAACTTGGCTAGAATATGGCAGTAACTACAAGGCATGTTCTGCTCTGGCACGAAGACAACCCACCTGAGGCACCAGACACATGAGTGAAGCCATCTTGGACATCCCAGTCACAGCCAAACTCACTCCTGAGTGCATCTGCATGATGAACCCAGCAATCCCCACCATGGAGCAAAGGATCCATCCAGTCAACCCAAAGAATCGTGAAAAATAATAAATTGTTGTTTTAAAGTTCTTCAGT…	465
XLOC_043243|-	chr8	33370859	33371412	6.39159	1.21427	-2.39609	0.1041	down	4.37219	2.45684	-0.831556	0.6003	down	8.74599	3.52466	-1.31114	0.23575	down	upstream	TTI2	NM_001102401{chr8|-|33356026-33370703|33356026,33357845,33360946,33361265,33364746,33367263,33369484,33370599,|33356795,33358008,33361090,33361453,33364839,33367450,33370230,33370703,};NM_001265581{chr8|-|33356026-33370703|33356026,33357845,33360946,33361265,33364746,33367263,33369484,33370477,|33356795,33358008,33361090,33361453,33364839,33367450,33370230,33370703,};NM_025115{chr8|-|33356026-333…		TCONS_00072505	chr8	+	33370859	33371412	CACAGAATCTCAGTGGGACTTTGAAAATATCCAGGATTTTATACGTGAAGAATGGATGTATCGCATTACGGTAGTCACCCTATGTGTAAATTAGTGGCACATACTTGGCACTCCTTAATGTCAACTATAAGATgatccttttgtagttcatgagcgtgatgattgggtgttcatacgcttgtgtgagatgtgccacccttgaaccttgttacgacgtgggcacattacccgtctgacctgaACTTCAAGGATCGATTTAACACTTGTATTTGTGGGCTTGTTACTTATGATAACAGGTGGCCTAGTTTCATGGCTTTGTGTTTACCGTTTTCGGGTGCCCTTTTTTCTGGCTGTATGCTACACGCACGGGTGCTTTTCCGTTGTCCAACTGTGTAATGT…	554
n371653	chrY	22681834	22686319	2.13718	1.58317	-0.432891	0.70755	down	1.32654	0.219194	-2.59738	0.1755	down	1.41581	0.743664	-0.928903	0.43085	down	upstream	TTTY10	NR_001542{chrY|-|22627553-22681114|22627553,22628313,22630074,22631757,22669237,22680156,|22627708,22628553,22630134,22631867,22669342,22681114,};		n371653	chrY	-	22681834, 22686154	22683186, 22686319	CGACAACATCACCAAGGACCAAACATTGTGGTAGATGTACATGCAATGTACATGCAGAGTACAGGTTGATGCCTGAATAAAGAGATGCTGGGTGAGTGTCTGAACCTAGATGACATGGAGGAGTCCTGCAGAAAATATTTGCTATTGAATTCAAAGGTCTATAGAGAGTTCTCAACTAATGAAAAATCATTGCATTATCTTGAGAGCAATAGCAATGATCATGCCAACAGTAATTCAGACTGTGTCATAAGTTGGGTCACACAGTCCCTATTTTCAAACTTTGTGGATGTCTGTCAACTGGCAGTGAATTGTATTCAGGAGAAAAGAAGTCTAAAGTAAGTAGTCCAAGTGTATGATGTCAAGAATCTGCCCATACTTGGTAGTCCCTTGCTACTGTAC…	1519
XLOC_009984|-	chr12	49583157	49584293	2.7813	4.86517	0.806731	0.4649	up	0.948074	7.09235	2.90319	0.07145	up	3.94436	4.33042	0.134713	0.88345	up	upstream	TUBA1A	NM_006009{chr12|-|49578577-49583107|49578577,49580092,49580393,49582759,|49579773,49580241,49580616,49583107,};NM_001270400{chr12|-|49578577-49583107|49578577,49580092,49580393,49582671,|49579773,49580241,49580616,49583107,};NM_001270399{chr12|-|49578577-49583107|49578577,49580092,49580393,49582199,|49579773,49580241,49580616,49583107,};		TCONS_00016626	chr12	+	49583157	49584293	GAAGACTTTCTGTTGCTTAAACCTCAAACTGCAGTTAAAATTATCTATGTGAGGTTTTTTCCCCCTACCCTTAATAACAATTTATGTTTAGATTAAATATTTAAAGGAAAATGACTGCCAGCCCCTCCCTCGTAGTATATTAAACTCGACTACATTTTGTTAGGGTTCAACATCTCTAATTGCTTTAAACGTAAAGTGGGAGGGAAAATCGGCATGATGCTCGAAATGGCCTGGGTATATGTGATTTTTTTAATTTAAAAAAAGATTTAGCCATACGGTCATTCCAAATGGTTTCTCAGGTTCAACTAACTTATTTTCAGAGCTTCTTCTGCAGGCACACGCACACCCGAATAGCTAAACAAAACTGGAAGATGGAAAGAATAACCATATTAAATAAAG…	1137
XLOC_016698|-	chr16	28857743	28859131	1.3632	1.22111	-0.158807	0.89985	down	1.94666	0.606618	-1.68215	0.29615	down	1.95771	0.780478	-1.32674	0.25835	down	upstream	TUFM	NM_003321{chr16|-|28853731-28857729|28853731,28855056,28855270,28855550,28855739,28856018,28856271,28856634,28857232,28857538,|28854469,28855176,28855422,28855655,28855872,28856183,28856376,28856801,28857427,28857729,};		TCONS_00027946	chr16	+	28857743	28859131	CCGACGTCGGGCGCGCGGCTGAAGACGTCATGGAGGGGGCTGGTGTCTCGAGGGCGGAGTATGATGGAGAGGTTTTCCACCACTCGCGCCTCTCGGGCTGAGGGGCAACGTAGTTCTCTCTGGCGGTCGCAGGGGGCACTGAGGAGCGTCCCCTAAATCACCGGCGCCGCGAAGGCTCATGGGCGTAGTAGTTCTCAGGTCGGCGGGCTGTGGAGGTGATCAGAGTGGGAGTCAGGCGGGCTAGGCCGGACCCGGAGGGAGGGGCTCGGGCTCCGGGAGGCAGCTGCGGCTCCGACTGCTCAGGAACCTCCTCCTGGGCCCGGCAGAGAGAGACCCCGAGTCCCCCGGAGTCCGACTCGCTACGCGGGTCTTGCGAGATATCTGGCCGCCTCTGCCGCA…	1389
n368786	chr6	158703295	158733390	6.00952	3.56527	-0.753239	0.60075	down	16.7879	5.89514	-1.50983	0.3327	down	6.84444	6.29178	-0.121464	0.9246	down	upstream	TULP4	NM_020245{chr6|+|158733691-158932856|158733691,158834096,158850767,158870027,158873165,158882594,158900782,158902086,158910619,158914604,158915784,158919700,158922709,158927609,|158735300,158834225,158850929,158870208,158873300,158882761,158901007,158902321,158910764,158914749,158915878,158919844,158925210,158932856,};NM_001007466{chr6|+|158733691-158932856|158733691,158834096,158850767,158870027…		n368786	chr6	+	158703295, 158733083	158703410, 158733390	TCCTGGGTCAAGCTGAGTATCTCCACGTTTAGGTGCACAAATACTATTTTGTGAAGATCTTAAATTTGTGGTATAAGAACTTGAAGGAAATAGAACTGATTTGTTACTTCTAAAAGATTTGTAAGACTCCAGGGCCTCCCAGCCGTGAATAATCTGATGGTTCCTGAAATGACTGGGGAAGCAGACGCTTCGTATGGCAGTTGAAGAGTGTGTGTCTATGTGCATTTAAAACCTTCTTTCTGTACTTACACATTCACACGGGAAGACAGGCTCATTCTTGTGCACACTTGAGAGTTTTACAACTGATGAAAATTAATTTAAGAATCAGATGGAGCAACTTGACACCAGTGGGCTCAGGAGCCCGGGGAGAAAAATACATCACTAATGGCCAGTTTTCCA…	424
n369288	chr6	139613504	139645051	0	1.80097	inf	0.1669	up	0.755888	2.22725	1.55902	0.61055	up	0	1.53112	inf	0.2135	up	upstream	TXLNB	NM_153235{chr6|-|139561198-139613208|139561198,139565731,139568953,139576700,139581454,139583715,139591592,139597966,139609608,139613057,|139564451,139565827,139569046,139576775,139581574,139583910,139591763,139598054,139610050,139613208,};		n369288	chr6	-	139613504, 139644864	139613598, 139645051	TGAGCACTGACTGGAGCAATCTGTTGACTGTCCCCTGTTGTAAACCACAGCTGCCTAATTTTGAGAAACAGGGGCCGAGCCATCAGATGTAGGGGAATGGAAGCTGATGCCAACGGAAGCCCGGAGGTAAACTAGGGCCCCGGAAAAACGAAGAGGAAACAGAAATTATGAGTAAGCAGCGGAAGTTGAAACCTGACACTAATTAAGCTAGTGCAAGAAGAAGAAGAAAAAGAAGATGAATCTTCCACCACACTGGAGATAACCCAAGAAGTAAGAAAAACTG	283
XLOC_026322|-	chr2	128848030	128848659	3.73103	1.76622	-1.07891	0.42155	down	1.73028	1.29308	-0.420195	0.8039	down	4.8435	1.98918	-1.28388	0.2835	down	upstream	UGGT1	NM_020120{chr2|+|128848753-128953249|128848753,128855002,128861505,128865511,128867207,128870657,128872697,128873838,128877929,128878772,128880759,128884934,128886602,128890714,128892449,128896290,128900667,128903376,128910357,128913062,128913965,128914825,128917087,128918033,128918711,128922303,128927861,128928778,128930146,128931354,128932346,128934387,128935405,128936041,128937359,128938463,12…		TCONS_00043772	chr2	-	128848030	128848659	TTGGGGAGGGGGGAGTCCTGCCTCTCTCCTCACTTCCGCCTTTCAGGGTGGCGGGTAGGCTGCCGGTCTTCAAGGTCTTGGGAAGGTTCGTTGGGCCAACAGCTGAGACCCGAAAGCTTCAACAGTCAGTCGGTGAAATCCAGTTTGGACTCTGGGACTTACTCCCTTAAACCTTTGTTAAAAGCTTACTCCCTTTAGCCTTTCGGTGGCACAGTAAGGACAATTGTCTTAATGTTTCTGAGCATCTTAGACTTTATACTAAACCCTAAAATTTTGATAGCTACCTTCCAGGAGGCATGATGAAAGGAAGACTTTTTAAATTTTATGAGCCGCTTGAGCTTTCTTATTCGGACAGCGGCAGCTTAGTCTACAGGGACTACTTTGTCCTTTTAGTATTTT…	630
XLOC_010403|-	chr12	100537125	100537843	4.46213	1.05332	-2.08278	0.1423	down	1.75216	1.71303	-0.0325877	0.9775	down	3.28701	1.17091	-1.48914	0.2503	down	upstream	UHRF1BP1L	NM_015054{chr12|-|100430862-100536642|100430862,100433373,100441307,100441720,100443945,100444856,100451348,100451806,100453627,100466449,100476793,100478253,100480052,100482692,100489444,100491142,100492129,100496543,100497690,100502163,100536369,|100431533,100433567,100441416,100441974,100444096,100444999,100451524,100453311,100453821,100466591,100476912,100478436,100480136,100482873,100489615,…		TCONS_00017335	chr12	+	100537125	100537843	cgcaccaccacggccggctaatttttgtattattagagacgaggtttcaccatattggccagtaggtctcgaacttctcacctcgtgatccaccctcctagcctcccaaagtgctgacattacaggcgtgagccactgcacccggccTCCTTAGAATGTTTTAAGAATCGGCCATTAACTCCTGTGCTTGCTTTGCTCTCTTGACCTACTCACCTTTCTTCATATTCTTCCTTAGGTTTTTGTTTTTGGTGTTTTTTTTTTTTCTTTTGTTAAGGTGTCCTGCCTTTCCCTTACCTAAATGTGGCAATTTAATGTTTCCTTTGGTTATTGCTATTCTAAGGGAAGTAAAGGTTGACAATGGTTCCTAGTAGTCTAggacctaggaattagaaggtgtat…	719
XLOC_029039|-	chr21	30396330	30396797	2.64026	1.18238	-1.15899	0.45055	down	1.41321	0.50136	-1.49506	0.5032	down	1.42321	0.734068	-0.955165	0.60355	down	upstream	USP16	NM_001001992{chr21|+|30396937-30426807|30396937,30400193,30402915,30407157,30408591,30409599,30410655,30411346,30411801,30412929,30414333,30414792,30415743,30418987,30421081,30422412,30426122,30426386,|30397098,30400295,30403094,30407261,30408695,30409784,30410751,30411477,30411889,30413008,30414425,30414849,30415920,30419642,30421176,30422499,30426279,30426807,};NM_001032410{chr21|+|30396937-304…		TCONS_00048277	chr21	-	30396330	30396797	AAGTTATATAAATGCTCCTGAAGTGTGGGCATCCGGTGGTGGTCTGAGCCTTGGAGTTTCCTAGATGGTTACCTTTCTGGAACACATTATATTTGGAGCTAAAAGGGGGAACGCTTAAATTTGTTTCCGTAATTCTGTCCTGTCGACTTCTAAAACTGAGTACCTAAGTTGTCTTGAATTTACCTTCCTGCACCATGTCAGAATAAAAAACGCAGCGAGTGATTTTTTGTTTGTTTGAGACGGAATATCcctctgtcgcccaggctggagtgcattcttctgcctcagcctcccgagtagctgggactacaggcgcacggcaccacgcccagctaaaatttttgtatttttagtagagacggggtttcaccaattggccaggctggtctccaactcctg…	468
XLOC_019024|-	chr17	76837139	76838679	6.30848	1.0013	-2.65541	0.03145	down	7.6186	1.54561	-2.30135	0.09715	down	4.91094	0.770122	-2.67284	0.0296	down	upstream	USP36	NM_025090{chr17|-|76792964-76836969|76792964,76794989,76795748,76798405,76799466,76802237,76803040,76808941,76809854,76810493,76814748,76816011,76817072,76818018,76823326,76824978,76831361,76832192,76834668,76836817,|76794633,76795105,76795850,76798617,76800060,76802368,76803718,76809083,76809955,76810634,76814860,76816094,76817143,76818086,76823429,76825089,76831583,76832454,76834832,76836969,};		TCONS_00031760	chr17	+	76837139	76838679	CGCGGCAGGGTGACGTCTCCGCAGCGCACTAGAGGTGCCGCTACTTCCGGGTCGGCCGAGCACACCTGGCGGCGTGGCGGACGCCTGAAGTGTGACAGTGGCGCGCGCCCCCGCCCCAGAACGGGGACTCGAGGGACTTTGCCCACCCCTGCAACAGCCCTCCCGCGCTGTCTCCCGGGCAGGGAGAAGGCTGGGCTCCCCCACCTGCCCCTGGCCGTCAGGTGGCTGTGGAGAAGCGGAGGCGCGGGCGCTCGGCCTTAACGTCCCGGGCTCTGGGGCCATCCGTGACTCCCACACGCGGAGCACCTGCAGTTTGGGGAGGGAGGGATCTGGGAGCGATCGGCCAAAGCCTGGGGCTGCCGAGGAAATGGCTCTTCGGAATTAGGGATCTGAGAGTGT…	1541
XLOC_000281|-	chr1	22109748	22110408	11.4813	4.95727	-1.21166	0.27595	down	4.60427	4.54038	-0.0201582	0.9889	down	6.95617	4.37679	-0.66842	0.51535	down	upstream	USP48	NM_001032730{chr1|-|22054338-22109688|22054338,22056196,22062938,22073559,22074630,22077999,22079019,22079484,22083038,22084155,22109316,|22055212,22056325,22063118,22073642,22074764,22078108,22079144,22079612,22083195,22084276,22109688,};NM_032236{chr1|-|22004791-22109688|22004791,22007300,22013683,22016466,22021558,22027990,22030004,22030754,22032219,22032618,22032959,22033236,22041881,22047528…		TCONS_00000494	chr1	+	22109748	22110408	CGCGCCCCTAACCCGACGGGCTGAGGTAGAGGAAGCGTACGTCCGAGGCGGTCTTGCCACGTCCTCACTGGCACTTCTGGAAAAGCAGCGTCTCAGCCCCCGTTCAGGGCGGCGCACTACGTACCACTACTCTAACAAACCAGTGCCTCGAAAGCTATTTCTTGCCTCCGGTACTTCCCTTTTAACCATGAAGTTTTCACGCTAGAGGCTACTCAACGCACACACAGGCCCGCCCAGACTGTGGAGCGGGACCTGTTTAGAGTAGAAACCGAGTCGCCAAAGAAACCAGTGTTGGCTCTTTAGAGGGAGATTTAACTTGAGCCTAGACCGGTTCCGAACCCCTTTCCCGAGCCCTCCTGACGTCATGGGACCTTCCGGCCTTTTCCCGTGCTAGGGTGG…	661
XLOC_015829|-	chr15	50714799	50716510	1.96431	0.469484	-2.06488	0.12705	down	1.24094	0.862594	-0.524682	0.73265	down	1.54898	0.581386	-1.41375	0.24365	down	upstream	USP8	NM_001128611{chr15|+|50716578-50793277|50716578,50724534,50731205,50733545,50741596,50751196,50754476,50757243,50763829,50769045,50769472,50773677,50776471,50781997,50782459,50784897,50786266,50788044,50789285,50790792,50791099,|50716851,50724696,50731374,50733690,50741682,50751359,50754519,50757388,50763992,50769190,50769696,50774262,50776558,50782078,50782722,50785110,50786477,50788281,50789428…		TCONS_00026541	chr15	-	50714799	50716510	CTCTCTCTTCCACCGCCCTCCCCTTTTCGGTGAGGGCCGCGGGGCGAGGGATGGTCGAGGGAGGGTCGAGGAGGACGTTATGGGTGGGCGGTGGCGGCAAGGGCGGGGTTTCTCTGAGTCGGGTCAACATAGTTGGCCGGTCCCTTACCCCCCGCACTGCACCCTGCATTTCCGGGTTGCAAGGCGGCGCCTGGGCCTTGTTGTGGAAGAAGCAAGGTTGCTCTTGCGTCCCTTTACTACGTTATTTTCCTCCTCAGATTGGAAATTAGAAAAAAGGGGATTTAACGCCCCTCTATTTCTGGCTAAACATTCTCTGAAGCCAAGCCTTTGGTCAAAGAAAAACAAGTATTATCCTAAAACATATTTTATGTACAATTTTTAACGTCACTTAAAAGGCCC…	1712
XLOC_048021|-	chrX	40942738	40944492	10.202	2.93229	-1.79875	0.06535	down	5.30109	2.20661	-1.26446	0.3333	down	4.55142	1.92929	-1.23825	0.1766	down	upstream	USP9X	NM_001039591{chrX|+|40944887-41095832|40944887,40982723,40988252,40990709,40993977,40996056,40999908,41000218,41000545,41002543,41003774,41007621,41010173,41012200,41022042,41025124,41026734,41027259,41029247,41029722,41031090,41043250,41043649,41045769,41047244,41048561,41055503,41055844,41056616,41057780,41060312,41064555,41069761,41073820,41075151,41076472,41077624,41078354,41082469,41083994,4…		TCONS_00080180	chrX	-	40942738	40944492	ctgccccctcttctctccctccaccccGGGCCGTCAAGGCTGGGAGAGCAGCGCGAGCCGCTGAGGGGGCCGGGCTTCGGCGCGAGCCGCCGGGAACCCGGAGAGCTAGGGTGGGGGAGGGGAAGACAATGCGGTAAAGATTGTTCGCGCAGTACTGTTTCTTCCGGCTGGCCCCTTCAGGGTCGTGCTACGGCCAGAAATCCTGTTCCATGCCCCTCGGCTCAGGAGCGGGACGAGGGCAGAGGTGGCTCTAGGACCGAAGTTGGGGAAGGGAGGCCCGAAAAGATCTGGCACACCACTCGGGAGGGGCTGGGCGGCAGGGACTGGCGGGGTGTGTGGCCACGACAGGGTTAATCGCGTGAGCCGCAGCCGCGTCGCTCATAGTTTGACTCGGGCCGC…	1755
XLOC_022822|-	chr19	46009188	46009889	2.39479	0.72508	-1.72369	0.3588	down	1.65136	0.930623	-0.82739	0.7051	down	2.5879	1.31005	-0.982161	0.4907	down	upstream	VASP	NM_003370{chr19|+|46010687-46030240|46010687,46020920,46021186,46024579,46025425,46025597,46025975,46026901,46027098,46027354,46027827,46029203,46029397,|46011034,46021092,46021352,46024664,46025475,46025839,46026076,46026953,46027135,46027400,46027918,46029261,46030240,};		TCONS_00037977	chr19	-	46009188	46009889	CCCAGACACCCTCTGAGGCTTCCGCAGCGTGTCTTGCCGGCCCCGCCCCGAGTGACGTCACTGATTTGGTCGCGCCCCTTGGGTAGAGCGCCACCTGGCCCGGGTGAGGCGCCCgagccctgggaaatcagttagttccacatttacacacgggtaaactgaggcctggagacagggaatgaatctggcctatggccCTCTTGCCTGAGCCCCCAGAACCCGGAAAGCCACCAAGGTCTGAGTGTAAAACCAACAATTCTCAGGGCCAGCTGACTATGTGAGAGAATCCACTTTTCCAGCGTATGTCCAAGCCGAGTCCCATGTCCGGATGTTGATGTTGTCCTGACCTCCTTTACCTGGGGAGCACGTCATCCTTCCAGGCCAAGCTTTGACATTAAT…	702
n375738	chr17	56066423	56067684	2.68862	5.01182	0.898468	0.7301	up	1.20859	3.49211	1.53078	0.7259	up	2.20309	3.83344	0.799113	0.7686	up	upstream	VEZF1	NM_007146{chr17|-|56048909-56065615|56048909,56056512,56057963,56059233,56060059,56065439,|56052261,56056674,56058147,56059297,56060754,56065615,};		n375738	chr17	-	56066423, 56067010	56066630, 56067684	GAAAAGTGATTCTTCTGAATCTTAGCTTTTCAGTAATGAGAACTGGACTGTTTCCACTTGACCTCTATTTCCTGTTAGTGGGAAACCGCTTCCCAGAGGTGCTGTGTGAAAGATTGCTGGGGAAAGGGTTTCTAGATCCCAGCATAACAAGTTCAAGAGTCCAGCGATATTGTCATTAGAATAATGGTCTTCATTAAGTACTAGTTTTCATAATCCTGAAGCTTCATTTTCACCAATTTGAAAGGCAGCTAGGGAGGAGAAGACTATGCAGGGAAGGAGGAAAACTCTGGAGTGCATCACAGAGACCTTGAGTGAGTTAAGGCAGGGAAGAAGCAGATTTGCTATCCACTGAATGAAAATAAGAAGAATTCCATTGTCCAAGGTCAGAGCAAGAACACA…	883
n375477	chr17	56066403	56070840	1.33211	2.248	0.754927	0.6073	up	1.03055	2.14977	1.06076	0.632	up	1.3928	1.57497	0.177331	0.9032	up	upstream	VEZF1	NM_007146{chr17|-|56048909-56065615|56048909,56056512,56057963,56059233,56060059,56065439,|56052261,56056674,56058147,56059297,56060754,56065615,};		n375477	chr17	-	56066403, 56067010	56066627, 56070840	TTAATAACCAGCGCAGCAGGCCCCTTCACCTGCTTTTATGCCTGGACCAGATGACTGAATGTAGAACTTTAGGCACTTTTTTTTTTTTTTGAGACGGAGTCTCGGTTTGTTGCCCAGGCTGGAGTGCAGTGGCGCAATCTCGGCTCACTGCAAGCTCTGCCCCCCGGGTTCACGCCATTCTCTTGCCTCAGCCTCCCAAGTAGCTGGGACTACAGACTCCCACCACCATGCCCGGCTAATTTTTATATTTTTTAGTAGAGACAGGGTTTCACCGTGTTAGCCAGGATGGTCTCAATCTCCTGACCTGGTGATCCACCTGCCTTGGCCTCCCAAAGTGCTGGGATTACAGGTGTGAGCCACCAGATCGGCCCTTTAGGCACTTTCTACTTCTCAAGGTCA…	4056
n372786	chr11	118935018	118938411	0.718765	0.246543	-1.54368	0.30135	down	0.954619	0.347864	-1.4564	0.3873	down	0.562508	0.155071	-1.85894	0.244	down	upstream	VPS11	NM_021729{chr11|+|118938492-118952688|118938492,118939906,118940151,118940943,118942305,118943907,118944509,118947606,118948210,118948587,118948882,118949274,118949504,118949838,118951801,118952168,|118938721,118940054,118940287,118941107,118942553,118944109,118944661,118947793,118948357,118948776,118949044,118949414,118949707,118950010,118952024,118952688,};		n372786	chr11	-	118935018, 118938208	118936682, 118938411	CTGCTGGGAAAGTGGGCGGGGCCGCGCGGGGTAGTCCTAGATCTGCAGTGTGCGAGTTTGCCGGATGTGACTGTAACTTCGCTAGCTAAAATGCTTGAGAGCGGACCCTTCATCCCTTTGAGCATGTTTCTTCCTAAAATGCGCGGATACCGGGAGATCAAGATGAGGGATGTCATGTGCCTTGTGAACTGTCACCCGCCGTGCGATATCTCCAATTCATTGCAACTGTTTCAGGATACCAACTGTTGGGCAGAAGCACAAATGGGAGCGGGTTGAACCCACTTTCACCTACTGAGCATATTCCATACTGGTCATCAGAATGTTTAGATAGTATGTTAATATGTCAGTTGTTAAGCCTATGAAGAATATATGTTAAAAGAAGCAATGTGGCCAGGCAAG…	1869
XLOC_006472|-	chr10	70881917	70883721	9.32184	5.00857	-0.896216	0.2977	down	5.3929	3.73565	-0.529703	0.6692	down	12.5951	3.83634	-1.71506	0.02895	down	upstream	VPS26A	NM_004896{chr10|+|70883907-70932616|70883907,70892653,70915567,70916762,70917802,70922161,70925797,70928244,70930911,|70884036,70892803,70915643,70916919,70917967,70922268,70925866,70928387,70932616,};NM_001035260{chr10|+|70883907-70932616|70883907,70892653,70915567,70916762,70917802,70922161,70925797,70930911,|70884036,70892803,70915643,70916919,70917967,70922268,70925866,70932616,};		TCONS_00010856	chr10	-	70881917	70883721	CCTCCTCGCCGTCTCTTCGGTCACCGGACGAGCGGTTCCGTGTCCGGCCTCTTTACCGCACCCAGTTCCTCTTTGTGAAAGTTTGAGCGGCTGGGAAGGAAGGAGGAGAGGAAGGATTCATCTGGAGGCTCTCTCCTTGGCTGGGTCCTTGGGTTGCCGAGGCGAGTGGGAGCCCTACTTCCTTAGGCCTCGCAAGAAGAGATGTGCTCTCTTCGTCCACGGCGAGGCGTTCTGCCACCTTGCCTGAACGCAGTCCCGCTCCACCTCCTTCTGAGTCTGGGTTTTCTTAACTTGGCTTTCTCGCCTCTGAAGAGAAGACCAGTAGAAAAAAATCCTAGGGTACAACTTTCATTGCTTCCCAAAGTCCCCAGATGGCCCCTGAGCGACCCACCCTGAGCC…	1805
XLOC_010615|-	chr12	122751114	122751506	6.63173	1.59727	-2.05377	0.17755	down	5.69241	3.13967	-0.858427	0.60345	down	6.30344	1.99071	-1.66286	0.23615	down	upstream	VPS33A	NM_022916{chr12|-|122716093-122751068|122716093,122717346,122720332,122723133,122724424,122726928,122729115,122734417,122735529,122745807,122748118,122748680,122750853,|122716974,122717515,122720470,122723271,122724492,122727055,122729309,122734592,122735646,122745994,122748246,122748746,122751068,};		TCONS_00017676	chr12	+	122751114	122751506	CTGGCCCTAGTGTCCGCCTCTTTCTTCTACCCCGGTGGTTATTCAGATTCTCGCCAAGACCCAGAGCGCGTTTCAGAGTCTGGTCACTCCAGGAGTCGTCGGGCGCTGAAAAGCGATTTTAAAGATCTGGAGTAgaccgggcgcggtggcttacgcctgtaatcccaacactttaagaggccgaggtaggagtgatcgcttcaggccgggagtttgagaccagcctgggcagacttcgtctcaaaaaaaaaaaaaaaaGACATTGACTCTCTCTTGTCCCTTTTAAAAATCGCGAATTTTTATTTGCAGCAAAGGTACTTGCTGCAAGATGATATCTTAAGGCTAAACTTGGATAGGAAAAAAAACttttttttttttgagacagtgtctcgc	393
XLOC_010616|-	chr12	122751784	122752267	4.69636	1.36916	-1.77825	0.2283	down	4.15461	2.53597	-0.712173	0.6587	down	4.9568	1.04261	-2.2492	0.14705	down	upstream	VPS33A	NM_022916{chr12|-|122716093-122751068|122716093,122717346,122720332,122723133,122724424,122726928,122729115,122734417,122735529,122745807,122748118,122748680,122750853,|122716974,122717515,122720470,122723271,122724492,122727055,122729309,122734592,122735646,122745994,122748246,122748746,122751068,};		TCONS_00017677	chr12	+	122751784	122752267	CCCTAACAGACTTTTACAGTGACATGACATTTCACACAAATAGTATTGCTTCTGGAATCCAGGTCCCACCATTTGCCTCAGTAAAATTCCATGTTACCTCTGAGTTGTAGTGAGGATCAATGAGGGTATGAATTTCATCGTGCAGTCCACGTGAGAGGCTTAACTGGGTGCCTGGAACTTAATTGCTCAATAAACTATTAATATTAGTAGGATATATGCGTTTTGATACTTTGGGGTGGAAATGGGCCTTTGGGATCTGGTCAAAGATGAAAATTTCCTTCTTTGAGTGCAAAGCTTCCtttttttttttttttttttttgagacggaatcttgctctgttgcccaggctggagtgcagtcgtgccatcttggctcactgcaatctctgcctcctgggt…	484
XLOC_020528|-	chr18	61089815	61090805	2.26436	0.933476	-1.27842	0.3456	down	3.14964	1.20285	-1.38873	0.37545	down	2.95895	1.55333	-0.929719	0.4111	down	upstream	VPS4B	NM_004869{chr18|-|61056424-61089752|61056424,61060641,61064266,61066474,61067280,61067779,61070939,61074664,61077522,61078699,61089465,|61058309,61060782,61064486,61066556,61067429,61067936,61071059,61074732,61077679,61078811,61089752,};		TCONS_00034198	chr18	+	61089815	61090805	CCGGGAGAAGTAGCCTGGAAGCCAATCGAGCCCTGGCGGAAGTCGGGCTCGGCGCAGGCGCACTGAGACTCTGGCCTAGGCGCGGGCGGCAGCCTGGCAGACCTAGGAGAGCGCAAGCGCGGAAGCACAGAGCCGGGTTTTGTTGTTTGTTTGTTCCCCACCCCCGGGGACGTCTTTTACTTTGAGATGAATTATTGGCCCCGGCTCCCTTCCCTCCTCATCCACATGCTTTGTTGCCTCGTAGCTTTTGAGTGAAAAAGTCGTCCATTTCCAAGACCCGCCGACTGGGGGCTTTGGGCCTGTGACTGCGCCTTCACTCCGTGTCCTCTGTGGAATGGGGGCGATCACCGTCCTCGTCTCGGTGGTGAATAATTCAGGAGGGAGTGCGCGGTGAGGCGG…	991
n377179	chr21	44299768	44303945	1.19621	3.07603	1.36259	0.46425	up	0.68534	1.81018	1.40124	0.5842	up	0.00420291	2.05405	8.93286	0.2103	up	upstream	WDR4	NM_018669{chr21|-|44269335-44299693|44269335,44272364,44273678,44274671,44275791,44279771,44282391,44283549,44293660,44296811,44299516,|44270352,44272434,44273862,44274736,44275890,44279832,44282504,44283706,44293801,44296877,44299693,};NM_001260477{chr21|-|44269335-44299385|44269335,44272364,44273678,44274671,44275791,44279771,44282391,44283549,44293712,44296811,44299101,|44270352,44272434,44273…		n377179	chr21	+	44299768, 44303716	44299831, 44303945	GACCGCCCTCCGGGTTGTGGCTGGTGGCCTTCGGTGTTTCGGGTTTGGCAGTTCACTCACCAAGAGAAGGGAGAAGACAGAGGAGAATGCCAGATGAAGACAGAAACAGAGATTGAAGTTATGTGGCCATAATTCAAGGATTGCTGGCAACACCAGAAGCCAAGAGAAAGATGAGGAAGAATTCTCCCCTAGACCTTTCAGAAGGAGCGTGGCCCAGCCAACACCCTGACTTCAGACTTCTGGCCTCCAGAACTGTGAGAATAAATTCTTACTGTTGTAATCCACCTGATATGT	294
XLOC_023692|-	chr2	61765934	61766670	1.12317	0.543623	-1.04689	0.5041	down	2.35977	0.174554	-3.75691	0.21625	down	0.754006	0.472024	-0.675716	0.6867	down	upstream	XPO1	NM_003400{chr2|-|61705068-61765418|61705068,61708319,61709514,61710091,61711071,61712902,61715299,61715722,61717776,61719169,61719459,61719701,61720049,61721028,61722589,61724013,61725807,61725999,61726847,61729130,61729383,61749745,61753554,61760906,61764696,|61706101,61708416,61709674,61710226,61711240,61713097,61715406,61715906,61717911,61719333,61719616,61719883,61720188,61721226,61722748,617…		TCONS_00039432	chr2	+	61765934	61766670	CGTGAGCTGGTGGCGGCGCGAGTTTGATCGGGGCGCGCGGCAGCGTTCTCTTTGCTTCCCCCGGACTCGGCCGGCCCGCCCCCACCGGCTCCCGCCAACCTGCGGGGGCCTGAGCCCGCGGGAATCAGGATCCGCCCTTCGGATGGGGGCTGCGTTCGGAAAAGGGAGGGCACACCCAGTTTTGAACTCTGGAAGGGGTGGAGAAAAGAGGGAAAAAGAACGCTTCCGAGGCCAATTTTAGGCCCCAGACCTCTCTAATCCATTTTAGAGGCCTGGTTTTGGGGCCAGGTAGCTGAGAGAGGGGTTGGGGTGAGGCGCAGGGCGTGCATTCTTGGCGCCTCGTGATCTTCTCAGGGTGTCGGAAAAGATATCGAAATACTTCTTGGGAAAGTCTCCTTA…	737
XLOC_041849|-	chr7	152373377	152374538	2.02095	1.11787	-0.854278	0.49735	down	1.59612	0.547063	-1.54479	0.3658	down	1.73046	1.12172	-0.625439	0.60215	down	upstream	XRCC2	NM_005431{chr7|-|152343586-152373250|152343586,152357785,152373125,|152346448,152357867,152373250,};		TCONS_00070044	chr7	+	152373377	152374538	CGCGGCGCTCTCCCGCGTCCCCTTGGAGATCGCTCCGGGGTGGCGGGGACAGCTGGTGCTTTTCTTGTCTGTTGTAAACTTTGGTTCGTTATTATTATATTAGGTAAAGCTGGTCTTATGTATTAATTTGTTTAACCATTAAAAATAATTGTATTGCACAAGCAGGCCCCTTTGTCCGTTCTCGGGTTAAAAGCCTCTGGCTGTGTGTGCGATTCATGGTTAATTCTGGAAAAAAAGAGAAAAGTATACTGTATTTAAAAGAATTTTTAAAATATACCGAGCCTGTGGATTTATCAAGTTGCTTTTTGAGGTaggcaggaggatcactggaagtcgggagttcgagaccagcctggccaaaatggtgaaaccccgtctacagtaaaaatacaaaaatta…	1162
XLOC_026704|-	chr2	187348273	187350864	3.1961	2.2893	-0.481408	0.7225	down	4.73244	2.24068	-1.07865	0.5068	down	3.00105	2.13472	-0.491418	0.6885	down	upstream	ZC3H15	NM_018471{chr2|+|187350884-187374087|187350884,187359959,187364908,187365999,187367222,187368758,187370177,187370466,187371439,187373269,|187351184,187360061,187365020,187366152,187367314,187368941,187370324,187370568,187371563,187374087,};		TCONS_00044354	chr2	-	187348273, 187350527	187348455, 187350864	GGGCAGGGACGGGACGTGGGAAAATGACTACGCGTCACTCGTGATGTCGCGCATCCGATAGGCCCTTTTCAGATGGCAAAAGGCCTGAGGGTGAATCTGGGCGAGCTGGTTGAGTCCATGCGTTTGTGCTTCCTCTCAGTCCACTTTCGCTTACGATGGGGCGACTCTTGTCCATCGTCACCTCACCGGGAAACTTTTCCTGCCGGGCCAGTTAATGGTCCCCTGTACCATCCCCATCCTGAGTGACTACTAAGCAGCCGCAGCGACTCGGGGTTGCTCCGTGACCACGTTACTCAGTTAACCTTCTTGTTCCCTGGAGAGGCGGAGCTGAATGGCCCcctgattttccaggcttcctatagattctgtgaacAATATTTCCATAAACATatttgaaga…	521
XLOC_026704|-	chr2	187348273	187350864	3.1961	2.2893	-0.481408	0.7225	down	4.73244	2.24068	-1.07865	0.5068	down	3.00105	2.13472	-0.491418	0.6885	down	upstream	ZC3H15	NM_018471{chr2|+|187350884-187374087|187350884,187359959,187364908,187365999,187367222,187368758,187370177,187370466,187371439,187373269,|187351184,187360061,187365020,187366152,187367314,187368941,187370324,187370568,187371563,187374087,};		TCONS_00044355	chr2	-	187349599	187350854	GGGACGTGGGAAAATGACTACGCGTCACTCGTGATGTCGCGCATCCGATAGGCCCTTTTCAGATGGCAAAAGGCCTGAGGGTGAATCTGGGCGAGCTGGTTGAGTCCATGCGTTTGTGCTTCCTCTCAGTCCACTTTCGCTTACGATGGGGCGACTCTTGTCCATCGTCACCTCACCGGGAAACTTTTCCTGCCGGGCCAGTTAATGGTCCCCTGTACCATCCCCATCCTGAGTGACTACTAAGCAGCCGCAGCGACTCGGGGTTGCTCCGTGACCACGTTACTCAGTTAACCTTCTTGTTCCCTGGAGAGGCGGAGCTGAATGGCCCGTGAGTGTCGCGTGCTTCAGATTCCTGCGAAGGATTATTTAAAAAATGGAAAAAGTTAACTTTCATTTGCA…	1256
XLOC_026217|-	chr2	113032667	113032989	3.55454	1.84105	-0.949133	0.57295	down	2.78397	1.64337	-0.760483	0.7045	down	3.02919	0.37089	-3.02987	0.2839	down	upstream	ZC3H6	NM_198581{chr2|+|113033177-113097640|113033177,113057425,113060805,113067461,113069380,113074046,113074797,113079332,113080225,113081728,113082540,113088581,|113033603,113057606,113060928,113067738,113069514,113074163,113074909,113079442,113080479,113082240,113082774,113097640,};		TCONS_00043595	chr2	-	113032667	113032989	CCGGGCGGCGAGAGACGCGGCCGGATGGCTCCTCGAGTGTCTGCAGGAGGGGGAGGCAGCCCACGGGACCTACGAGGGCCACCAGCGCTTCTGCTCCCGGCGCAGTACGGGCCGCGGTTTTTCCTGCGAGACGCCCGCCGCCCGAGGAGTTCCAGACGCACCAAGCAAACGGGCCCCAAAACCGTTAGCCGAGGCGGGCAGGGGTGGGATAACAAAGAACAAGGCGGCTGTAGAGTCCTTAAATTTTTTTGTGAAAACCTTTGTTCTTGTAATAATAGGGAAATGCAGTTTCTCCTTCACAGTTGTAGCAAGTATCTGTTTTT	323
n371453	chrX	64254714	64272117	7.03486	1.59232	-2.14339	0.2034	down	7.68992	2.38277	-1.69033	0.3756	down	4.32391	3.70673	-0.22219	0.8519	down	upstream	ZC4H2	NM_001178033{chrX|-|64135681-64196413|64135681,64139960,64141696,64196204,|64137776,64140133,64141868,64196413,};NM_018684{chrX|-|64135681-64196413|64135681,64138921,64139960,64141696,64196204,|64137776,64139084,64140133,64141868,64196413,};NM_001178032{chrX|-|64135681-64254624|64135681,64138921,64139960,64141696,64254508,|64137776,64139084,64140133,64142123,64254624,};NM_001243804{chrX|-|6413568…		n371453	chrX	+	64254714, 64271342	64255149, 64272117	CAGAGGAGGAGGAGCAGGAGGATGCAGCTGCGACCGCGGCCCCAAGAGGGAGCCGCCGCTGCTCTGTGGCCAGGGGGGCCCAGGGACTGGAATCAGGCCTGGGGGTCGCATCGCTGAGGGGACTGGTAACGGCGGTCCCTCCAGAGGCTCAGGCCTAGTACCCCAGGAGGGTCCGGGCCGCTGGGCGAGCGCCTTCCCCCCATCGCCTCCCCTCGTCCCTCCACGTCGATGGTGGTGAAGTTGGCGGCGCCACGGAGCGCAAGGCACCAAGCTGTCTCCCTTGCACCCAGCTCCTCTCTGGCCCCGGCTGTTGGACACCTGCGCCGCCGCCTTCTCTCGCCCGCCGAGCCCACCCCCTGCGGCGGGCGGGGGAGGGGCTCCCCCCTGCAGGGGCTGCGT…	1212
XLOC_039599|-	chr6	37785209	37787131	5.96284	1.45515	-2.03483	0.05945	down	2.34842	2.02274	-0.215377	0.8729	down	4.9616	1.47253	-1.75251	0.0635	down	upstream	ZFAND3	NM_021943{chr6|+|37787306-38122399|37787306,37897734,38029368,38050167,38084347,38120010,|37787792,37897775,38029551,38050233,38084515,38122399,};		TCONS_00066285	chr6	-	37785209	37787131	GCGTGCCACTTCGTTCCGCGCCTCAAAGGCGGAGTGCGGGGCTGTGGGAGAAAACGAGAGCCTCGGGCTGTCGCCCGGCGACGGGCGGCTGAGGCCTTCGTATTCTTAGAACTTTTAGAATCTGAAGCAAACTTATCTTCCCCCTGTCTGAAGAAGGGGAGCAGGTTTCTGAGTACTCCGGGGCGCGGTGCCTCCCCCTAAACGCGAATGGTGCGCTCCAAGCGGGAGGGGGAGGAGCAGATTAGTTGTGTAGGGTAAATTGGGCCAGTCCCAGAGTGGCGGCGCATGCGCCCGTAGAACCCGTAACCGAGTGCGAGGAGGGGCCTGGGGGAGCAATGCCAAACGCGGAAGTGGAGCTCTGGCTTCCCGGGGGCGTCGGAGTCAAGGTCCCTGGAGCTG…	1923
XLOC_023116|-	chr19	58692993	58694154	1.77449	0.809494	-1.13231	0.3981	down	0.924071	0.397864	-1.21573	0.50455	down	1.87467	0.427323	-2.13323	0.13315	down	upstream	ZNF274	NM_016325{chr19|+|58694355-58724928|58694355,58695287,58697078,58718086,58721326,58722925,58723526,|58694809,58695365,58697205,58718568,58721439,58723052,58724928,};NM_016324{chr19|+|58694355-58724928|58694355,58718086,58721326,58722925,58723526,|58694809,58718568,58721439,58723052,58724928,};NM_133502{chr19|+|58694355-58724928|58694355,58695287,58697078,58698313,58718086,58721326,58722925,587235…		TCONS_00038483	chr19	-	58692993	58694154	GGAGGACTGGGAGAGCCGGAAGTGTGCAGGAGTTGGGACTGACGGCACTTATGTTTCTGGGAGATGGGTCCTGCCTGAAAGTGAGGGTGGACAGGGCCAAGTGTCCACTCAAGGTCAGGGAGGGGAGGGAAACTCGGAGGACCGGAAGTGTGATGGGAACGTGGCCAAACGTCCACCCTAGTTCTGGGGATTAGAGGAAGGGAGTAGGAAGGTCAGGGGTGTGCAAGGGGAAGGAGGGAAGACTAGGTGGACCACAAGTGTGATGGGAATGAGGCCAAACGTCTACCCTAGTTCTGGAGAGATGATCAGGGCTAACTGTACCCCAGGCATTGGGGAGGAGGAGCAGGATCCTCTGCCTAGTGTCCCCCTGTGGTCCAGTTTGCTCCTGGAAGCTGAGGT…	1162
XLOC_021695|-	chr19	45580284	45581009	1.49794	3.60472	1.26691	0.33395	up	0.676925	2.13638	1.6581	0.36325	up	1.70842	2.02267	0.243602	0.8424	up	upstream	ZNF296	NM_145288{chr19|-|45574757-45579688|45574757,45578970,45579333,|45575838,45579120,45579688,};		TCONS_00036155	chr19	+	45580284	45581009	ggagagggttactggggttgagggattcaattttCTCCCCTATGATGGGAAAGGGCATGGTGGAGCTGAGGCTGGAGGGAAGGAAGCCCAgccagtgggcctgggcattgaggaattacaaggaaagggagaggcaatacgggttggggattgagttcagtgaaaatatgggggcagatccaagcaatcttttgatcgctttaaggtcttttggttttcctgagaccggagccttaggagggttttgagcagaggaggactgtaatcATACACATCGACTCTGTTCCTAGACCAGAAGTCGCCATTAAAACCAAATAGCCAAGCAGCTCACCTGCCTCCACTCCGCCTCCTTGAACTTCCCTCCCCTAAGCAGTTCTGTCTGCTCACTGTTTGAAGTGG…	726
XLOC_047217|-	chrX	47342498	47342937	2.00501	2.18244	0.122337	0.9344	up	0.624849	2.21637	1.82662	0.39175	up	0.348456	1.62786	2.22392	0.3019	up	upstream	ZNF41	NM_007130{chrX|-|47305560-47342345|47305560,47315319,47315670,47326808,47341857,|47308873,47315415,47315797,47327159,47342345,};NM_153380{chrX|-|47305560-47342345|47305560,47315319,47315670,47326808,47341984,|47308873,47315415,47315797,47327159,47342345,};		TCONS_00078757	chrX	+	47342498	47342937	CGGCCCCACTGGCTACATTTCCGACCTGGACCCCGGCCGGCTGCGGGAAACACTCGGCGTCTCGGCTGTCACCGAACCTGTGCAGTTGCCGCGGGGGGAGTCGTGCGTGTCAGATTTAGGCCAGGAAGCGGAAGTCGCCAGCAGCGAGAGTTTAACCTCTGTGGGCGCAGAGGGTTGCGGGGATTCAGCGCCCGGGACCGTGGATCTGTGCAGGGAGTCATAGGTGTGTGTGACATCAGTGGTGGAACATTTTGGCTCGTTTTCACAATTCAGTCATTATCCTTTCTGCTTTCCTCCTGGAAGCATTAAGGTTGAAGTTTTCTTCTAAAGATCAAAGTTTTGATTTGTTATATTAGTTCGGATTTGTTTGATTTTTGTTTGTGTTCGGTTTCAAGTGCT…	440
XLOC_016436|-	chr16	2059911	2060819	2.51645	1.76538	-0.511412	0.68645	down	1.75065	1.73816	-0.0103313	0.9834	down	3.0918	1.00848	-1.61627	0.2012	down	upstream	ZNF598	NM_178167{chr16|-|2047652-2059822|2047652,2048702,2048965,2049496,2050391,2051004,2051583,2052206,2052521,2052991,2053616,2059524,2059622,2059737,|2048586,2048853,2049122,2050257,2050482,2051192,2051701,2052424,2052733,2053121,2053729,2059621,2059736,2059822,};		TCONS_00027530	chr16	+	2059911	2060819	CGGTGGCCCTGATAGAGGCCGCTCTACCATGAGCCGACCGCTCGAAGGTCCGCGCGGCCACGCGGCCAGCCCCGGGCTCCTCTGGGCCACGCGTGTCACGTCAACACTCGCCGGGCTCCACGAACTGGCgttgtcagatgaaacacggcacaactggtttgcatctcagatgaacaaggggtcatgtcttagtgtaagtatagcccaaatattgatgggctaggctcatactaaaatgctgctccttatctgaaattgacatttaagtggacctgccgtatttgtatttgctaaatctggccaccttaTTAGGAAACCGGTCTCTGGTATTTGGAACACACACAAGCGTGGTCCCGCCTCCACTTCCCTAATGCCCTGTTTAAATCCCTACATGAAAGA…	909
XLOC_044808|-	chr8	146051984	146052584	0.796697	0.269691	-1.56272	0.45265	down	0.87534	0.4603	-0.927267	0.675	down	1.31888	0.625654	-1.07587	0.49025	down	upstream	ZNF7	NM_001282795{chr8|+|146052902-146068607|146052902,146054427,146054829,146062775,146066739,|146052994,146054475,146054989,146062892,146068607,};NM_001282797{chr8|+|146052902-146068607|146052902,146054427,146062775,146066739,|146052994,146054475,146062892,146068607,};NM_003416{chr8|+|146052902-146068607|146052902,146054427,146054862,146062775,146066739,|146052994,146054475,146054989,146062892,14606…		TCONS_00075016	chr8	-	146051984	146052584	gcgggtgggaggagcggagtcggggCGAGGCTGGCGGAGATCCAGGGGATCGCCCGGTTGGGCCCTGCGCACCCCGGATCACCAGCTTCGGGCGCTGGTTCCCACCGAGGCTGTTCAGGCGCCGCTCCCCCGCGTCCCTGCGACAGGAGGCGCCTGCTGGGCGCGCTATGGACCCCGCCTCGCGGAGACGCCTGGCTCGGGCCTTGTCCCCAGTGAGCGGCTGGAGCGGCCGCGGGGTCGCAGAGCCTCCGGGACCCCGAGGAAGGGCGCCCCTCGGAGTTGCCCGAGGCCGGGCCCGGCGTCCACTCGCCActcgcctcgcccctccccggccccgcaccgccctccaccccgcctcCTTCGGGTTCCTTCTGCGTCCGGCAGAGCCTGCGCGCCTCC…	601
XLOC_029439|-	chr22	24093369	24093823	1.38083	0.550302	-1.32724	0.45835	down	1.03506	0.524539	-0.980598	0.6853	down	1.65221	0.576834	-1.51816	0.41655	down	upstream	ZNF70	NM_021916{chr22|-|24083771-24093279|24083771,24092897,|24087406,24093279,};		TCONS_00049039	chr22	+	24093369	24093823	GCCGCGCGGAGGTCCCGGCGTCTCGGTGGTCCCACCGCGCCGGTTGTCGCCGCGCGAAGCCGCCCGGGCCCCGGGACACAAGGACCCGAATCAGGAGAGTCTCTCCAGTCGGCATGGTGGCTCTGGCCGTCCCCGAAGCGCGTGCTGGACGTGGGGGAAACAGAGATGGGCAGGCGTTGGCAGGAGAGCAGAGGAGGAAACAGGTCCGGACGGGCGGGCCGACCTCGAGCCGCCGGCACTCGGGGCATCTGCGCTGGTGCTGGGTGCAAGCCAGAAGCCACTGAGGCAGCTGGGGTCTTCAGGGAAAGGAGAGTGGAGCCCCAGAGCTGTCGACCCTGTCACTGTCCACAGGCACCGGGGTCCTGTTAGGATCCCCCTCCCCCAACCTGCTTCAAGGGT…	455
XLOC_026695|-	chr2	185458080	185462918	3.13576	9.36075	1.57781	0.0418	up	1.47604	6.14062	2.05665	0.0832	up	2.54299	6.45725	1.34439	0.0556	up	upstream	ZNF804A	NM_194250{chr2|+|185463092-185804214|185463092,185731095,185798329,185800509,|185463797,185731239,185798460,185804214,};		TCONS_00044340	chr2	-	185458080	185462918	AATAAATTAATAATTCAATACCGAAAGCCACCCGCTTCCGACTGCAGCGAATCCAGGCCGGTGCCAGCAGCGGCTTCTTTCTCAAGATAATTGCTATCCACTGGGTTTGGCTTATTTGATTTTGTTATTTAATGTGTGTTTGGTATGGAGGCTGGTACCCTGTTCAGTCTTAGGGAAAGGCGAGGAAAGAAAATATGCCCCCCACCCACCCCTGCTCCCACACATTTGTAGATACCGTAAGTGCTTGTGTTGATGATAGTTTCGGGGGAGGGTAGTTGTGGCGATGCGAGTACAAGTGAGTAGAGGGTAAAAGCAGGGACTCCTGATTTATATGTCCCTCCTCCTGGCAATCCTCTCACCCCACCTCCCCTGAGAACCTCAGTTCTTCCTAAATTGCTA…	4839
XLOC_005662|-	chr10	102046559	102047222	2.18301	0.156398	-3.80302	0.2046	down	1.0169	0.802237	-0.342077	0.8507	down	1.72859	0.652422	-1.40572	0.3574	down	upstream;downstream	BLOC1S2;PKD2L1	NM_173809{chr10|-|102033034-102046469|102033034,102039880,102040690,102045853,102046361,|102035250,102039985,102040810,102045970,102046469,};NM_001282436{chr10|-|102033034-102046469|102033034,102039880,102040690,102042662,102045853,102046361,|102035250,102039985,102040810,102042770,102045970,102046469,};NM_001001342{chr10|-|102033034-102046121|102033034,102039880,102040690,102045853,|102035250,10…	NM_001253837{chr10|-|102047902-102090243|102047902,102048728,102049771,102050157,102051057,102052704,102053037,102054291,102054698,102055878,102056736,102057138,102058318,102059347,102088967,102089625,|102048235,102048813,102049895,102050276,102051184,102052826,102053136,102054412,102054880,102056049,102056965,102057363,102058572,102059475,102089103,102090243,};NM_016112{chr10|-|102047902-1020902…	TCONS_00009446	chr10	+	102046559	102047222	CCGAAATTGAAGCTACGCCAGGCTGTTGTGAATTGATCCACTGCCAACAGTCGCGACGTCTGGGACTGAGGGCGAGCTCATCCCTACAGTCACACCCTGGAGGGATCACTCATCTTGTACCACTCACGACCCGTCTGGGAATAGTCAACCCTGTTTGTGGCCTGCTGACCAAAACCACTGAAGACGGATTGCCCGCTCTCCTGACACTCCGCACTGGAGTTAGTCATCAAAAGATTGCTCAGGGAATCCAAAGTTTTACAGGTTGTCTCGTCCACACTTTGGGAAACCTTCAGGCATTGATCCCTGGTCCTAAATACTGTCCCTCCCAATGTCCTGAGTTAACACCAACTCACTGGCCCCTATTTCTTAAACTGCAGGCAGGCATCTACTTCTCTTCAG…	664
XLOC_008439|-	chr11	6222356	6226692	0.667611	1.07461	0.686734	0.5298	up	0.249105	1.78224	2.83887	0.06895	up	0.367609	0.93145	1.34131	0.2078	up	upstream;downstream	C11orf42;OR52W1	NM_173525{chr11|+|6226797-6232365|6226797,6231079,6232141,|6226917,6231878,6232365,};	NM_001005178{chr11|+|6220453-6221416|6220453,|6221416,};	TCONS_00014129	chr11	-	6222356	6226692	TGACTTTCCTAGCTTCACTGCAGTCTGTAATTCTTACTCTTGAGTCACCTATCCATCCTCCTGCATTAGGGGAAGAAAATGCAGGGTCTGTTAGGgtgtgtttgtatatgtgtatgtgtgtgtgtAGTTCTTGGTCTGAGTTCTTTAAGGAAACAGGATCAGGCCTCTCCTCCCTTCAGCAGCATCTCTGAAGCAATTTACTATCTTAGCTGCAGATGCTTCTCTGTGAGGTTGGATTGGGGTCCTAAAGGACACGGGAGAAGTAcagttatgagccacctaacagtgttttggaaaatgatatgtgactgacagtggtctgacgccataagagtataatgccatgtttttactttactttttctatgtttaggtatgttttgatacacaaataccatt…	4337
XLOC_045618|-	chr9	127703414	127704104	1.03467	1.99985	0.950713	0.5031	up	0.642491	1.90085	1.5649	0.41025	up	0.637728	1.23547	0.954049	0.5458	up	upstream;downstream	GOLGA1;SCAI	NM_002077{chr9|-|127640572-127703386|127640572,127643449,127644062,127644788,127650531,127651421,127651712,127652667,127660827,127661607,127662730,127670655,127674179,127683407,127684001,127685373,127688987,127690466,127691494,127693594,127700855,127702384,127703249,|127642889,127643536,127644233,127644848,127650675,127651582,127651815,127652757,127660923,127661757,127662826,127670751,127674305,1…	NM_001144877{chr9|-|127704887-127905838|127704887,127733648,127733949,127738392,127757212,127762169,127764243,127765392,127765747,127781077,127781385,127782951,127789090,127790670,127791922,127818154,127904911,127905663,|127715232,127733749,127734123,127738465,127757294,127762269,127764322,127765494,127765849,127781230,127781484,127783048,127789189,127790757,127792018,127818286,127904956,12790583…	TCONS_00076277	chr9	+	127703414	127704104	GTCCGACGCGCGCATGCGCCCGTGCGCGGCCTTGGCGGCTACTGTTACCACCTCTGAGCGGCGACTGGGCCGGAACGGCTGGAGTTCTCGGGTGCCCAGCCGGGCGCTCCCTCAGCCCAGTTCGCCACGTCAGCGAGCGGCCAGAGCCACAGATGATGACTGAGTCTCCGAGGCCTCTCGGTCTTTTTCTATTTTAACAGGGGCGCGTGCAGAGCGTGGTAAGTGGGAGGGGCTTCGTGTCAAAAGTAAAAGAACCCAGTCGGTGCCACAGGCCCCGCTGTGCTGTGCTGGCTACAAACCCGGCCGGGGCTGCACTGCTTGGCCAggcgcccccccgcgccgcccggtcccgccgcACCCTAGGCAGCTGCCTTGCCACCGTGTGACCCGGGAAGTCTG…	691
XLOC_031053|-	chr3	121379862	121381515	4.27996	0.436593	-3.29324	0.02985	down	3.19595	1.5604	-1.03433	0.45935	down	3.34737	0.853147	-1.97216	0.07775	down	upstream;downstream	HCLS1;GOLGB1	NM_005335{chr3|-|121350245-121379791|121350245,121350947,121351178,121351913,121353053,121354581,121355280,121355992,121361773,121363664,121366165,121376125,121377110,121379666,|121350829,121351031,121351410,121352018,121353265,121354651,121355336,121356103,121361828,121363775,121366295,121376199,121377194,121379791,};	NM_004487{chr3|-|121382045-121468614|121382045,121383772,121386322,121386907,121388058,121395739,121396131,121400533,121409516,121412587,121418658,121421327,121433707,121435583,121437234,121438492,121441108,121445759,121448034,121448711,121449722,121468478,|121383461,121383878,121386457,121387005,121388202,121395877,121396297,121400712,121411428,121417776,121418732,121421442,121433823,121435986,1…	TCONS_00051897	chr3	+	121379862	121381515	TTAAATTTTAAAAGGATTAAATGTTTCTGTGCCTGGTCTTTTGCAAGGTTTTGACAATGGGGGTCATAGAGCAGTCATAGAAAATGCTGCTTTGACTCTGAGTTTGTAATCCAGTGAGAGAAACAAACATTCAACCAGAAAACACATTAGAGAATGCTGTAGAACAGCATTGTGTCCTAAATAGGGTGGCAGTTACATTTGAGACAGTAAAGGAATTCAGAGCATTTGGTATTGGGTGTATTCATCAAGAAAGGCTTTATGGGAAAAGTGATTTATATGTGGGTTTTGAAGCATAAGACTTAAAAAGAAACTCACCCCTATATTACCCACAGCACTTAAAAGTGGAGTTTTCATATAGATGTTCAAATAAACGTCGACCAATTGAATGCCAGAAGAGAA…	1654
XLOC_034808|-	chr4	144434212	144434514	1.11551	3.04333	1.44795	0.44615	up	0.962534	1.1356	0.238551	0.85255	up	0	1.7205	inf	0.0378	up	upstream;downstream	SMARCA5;SMARCA5-AS1	NM_003601{chr4|+|144434615-144478642|144434615,144438507,144442581,144445519,144446603,144447433,144449020,144449735,144451610,144456007,144457604,144459742,144459938,144461515,144464661,144465005,144465889,144466622,144467077,144467928,144468537,144469080,144471149,144474271,|144435254,144438582,144442748,144445620,144446704,144447613,144449176,144449867,144451679,144456117,144457831,144459864,1…	NM_003601{chr4|+|144434615-144478642|144434615,144438507,144442581,144445519,144446603,144447433,144449020,144449735,144451610,144456007,144457604,144459742,144459938,144461515,144464661,144465005,144465889,144466622,144467077,144467928,144468537,144469080,144471149,144474271,|144435254,144438582,144442748,144445620,144446704,144447613,144449176,144449867,144451679,144456117,144457831,144459864,1…	TCONS_00058069	chr4	-	144434212	144434514	AGAGAAGAGTGGGCGGGACCTCCAGGGAGCGCTCGGAGGTGTAGGTTTGTGCGCCTGCTGCTTGGCAGGACGCGAGCTCAGTGTTTTAGGCTTTCGTAACGGCTCACGGTTCTCGCTGTGTCTTCTGTGCCTGACAGGGGTTGGCGGCACTACCGGAAAACTTGTCTGGGTTTTGCGCTGCCCATTCAAACTTGGAAGTCTTGTGTCTGGCCCCAAAACTTCTGCCGTATCCGCTTAGAGGCGTGACGCCACAGCCTTGACGACGTTATGGTTACCCCAAGTGAAGTCTCACGGTTTTTTGTT	303
XLOC_018197|-	chr17	7493755	7494239	1.09231	0.620308	-0.81633	0.6458	down	0.801529	0.315978	-1.34293	0.5588	down	1.34763	0.692775	-0.959966	0.6035	down	upstream;downstream	SOX15;FXR2	NM_006942{chr17|-|7491497-7493488|7491497,7492461,|7491864,7493488,};	NM_004860{chr17|-|7494547-7518215|7494547,7495571,7495821,7496011,7496301,7496720,7497235,7497555,7497996,7499141,7504726,7506226,7507074,7507326,7508962,7509414,7517769,|7495243,7495672,7495917,7496212,7496499,7496943,7497322,7497665,7498075,7499312,7504843,7506320,7507223,7507398,7509056,7509467,7518215,};	TCONS_00030352	chr17	+	7493755	7494239	CAACCCCTTTCCTGGTGCCTGTTGCTCCTCAAATCCCAGAACTGCCCCTGGGGCAAGAAAGGCCGAGGAGGGAGACCATTTTTGTTTCCTGAGTCATTCCAGCAGGTGCTTGGGCCGTGATTCAACCCCTTTCCCAAGTGAGAAAACTTAAGCCCTCCCAACTCCAGTCCCTAAACCTATATTTCTCCACTGCTATTGAATTATGGCAAGTTTTAGCTTCAGTCGTCCAAGTCATGAGGGGGGAGCCAGGAAACCCAGGACAACTCCCCAAGTTAAGAGGTCTGTGATGCGCATGCCGGAGAAAAAGCCTGGAGCCAGAACAGAACACCACCAAGAAGGCCGGACCCCGGGCTCCAGAGGCTGCTGTGAGGGAACCCTGCTCCCCACTCTGCCCAACGG…	485
XLOC_042570|-	chr7	100471377	100472571	1.24022	0.149177	-3.0555	0.13855	down	0.569028	0.240628	-1.2417	0.5331	down	2.00072	0.413386	-2.27496	0.1137	down	upstream;downstream	SRRT;TRIP6	NM_001128854{chr7|+|100472700-100486285|100472700,100473193,100478905,100479279,100479673,100481690,100481988,100482360,100482543,100482836,100483321,100483483,100483867,100484415,100484667,100484940,100485323,100485674,100485877,100486094,|100472949,100473333,100479034,100479426,100479862,100481860,100482173,100482459,100482661,100482991,100483383,100483562,100484056,100484589,100484821,10048513…	NM_003302{chr7|+|100464949-100471076|100464949,100465482,100465729,100466116,100467991,100468195,100469164,100470245,100470793,|100465228,100465610,100465855,100466488,100468085,100468365,100469343,100470366,100471076,};	TCONS_00071323	chr7	-	100471377	100472571	CAAGCGCGGCCTCGGGAGGCGAACAAGCCCTCTGGGCGCGAAGGGAGAGCGGAAGTCGAGGATCGCGCGACCCCAGATGTGTCGGGGTCCTAAGACGGTTCTCATCCAGCCATGTTCCCCCCACGGGCCTCCTGACCTCACCGGGGGTGATTTCGTCCCCTCCTCGGGCAGGGCGTGGGCTTGGGAAGCGCGGGCGCTTAGGGGATGGAAGGTGGAAGCAACCATTTTAAAGCATCGTATCCCACCATTTTCTGCTCCAAATATCCAGCCAAAATTGGGTGCCACAGTGCGCACTAAATGCAAAGTCCGCCGTTCCTGCTTTTCCTCGACAAAGACGCCCCGTCTTTAAGTAAAATTGGCAGATCTCAGTCTTAACCCCGCTCAGTATTTGGATGAAAT…	1195
