# Supplementary material for: A Long Non-coding RNA IVRPIE Promotes Host Antiviral Immune Responses Through Regulating Interferon β1 and ISG Expression
Source: Front Microbiol. 2020 Feb 20;11:260. doi: 10.3389/fmicb.2020.00260 (PMC7044153; doi:10.3389/fmicb.2020.00260)
Supplement: TABLE S4 — Top 10 Proteins Pulled Down by IVRPIE. [file Table_4.XLSX]

## Sheet: Sheet1
No.	Accession	Score	Mass	Matches	Sequences	emPAI	Name
1	sp|P60709|ACTB_HUMAN	2462	42052	207 (121)	36 (31)	125.51	Actin, cytoplasmic 1 OS=Homo sapiens OX=9606 GN=ACTB PE=1 SV=1
2	tr|Q5JP53|Q5JP53_HUMAN	697	48135	35 (25)	17 (15)	3.02	Tubulin beta chain OS=Homo sapiens OX=9606 GN=TUBB PE=1 SV=1
3	sp|P67936|TPM4_HUMAN	340	28619	15 (10)	13 (9)	2	Tropomyosin alpha-4 chain OS=Homo sapiens OX=9606 GN=TPM4 PE=1 SV=3
4	tr|A0A0A0MSS8|A0A0A0MSS8_HUMAN	295	37243	30 (15)	17 (10)	2.02	Aldo-keto reductase family 1 member C3 OS=Homo sapiens OX=9606 GN=AKR1C3 PE=1 SV=1
5	tr|A0A1W2PPS1|A0A1W2PPS1_HUMAN	288	89061	25 (13)	17 (11)	0.6	Heterogeneous nuclear ribonucleoprotein U OS=Homo sapiens OX=9606 GN=HNRNPU PE=1 SV=1
6	sp|P61981|1433G_HUMAN	257	28456	14 (9)	11 (8)	1.71	14-3-3 protein gamma OS=Homo sapiens OX=9606 GN=YWHAG PE=1 SV=2
7	sp|P26038|MOES_HUMAN	247	67892	29 (13)	24 (12)	0.76	Moesin OS=Homo sapiens OX=9606 GN=MSN PE=1 SV=3
8	sp|P07195|LDHB_HUMAN	221	36900	17 (11)	14 (11)	1.58	L-lactate dehydrogenase B chain OS=Homo sapiens OX=9606 GN=LDHB PE=1 SV=2
9	tr|F5H2F4|F5H2F4_HUMAN	187	111342	15 (10)	15 (10)	0.34	C-1-tetrahydrofolate synthase, cytoplasmic OS=Homo sapiens OX=9606 GN=MTHFD1 PE=1 SV=1
10	tr|B1AK87|B1AK87_HUMAN	173	29562	10 (7)	8 (6)	1.11	Capping protein (Actin filament) muscle Z-line, beta, isoform CRA_a OS=Homo sapiens OX=9606 GN=CAPZB PE=1 SV=1
